# Supplementary material for: 11,12-Dihy­droxy-10,6,8,11,13-icetexapentan-1-one
Source: Acta Crystallogr Sect E Struct Rep Online. 2011 Jan 8;67(Pt 2):o256–7. doi: 10.1107/S1600536810053754 (PMC3051731; doi:10.1107/S1600536810053754)
Supplement: Supplementary file 2 [file e-67-0o256-Isup2.hkl]

# 
# h,k,l, Fc-squared, Fo-squared, sigma(Fo-squared) and status flag 
# 
data_I
_shelx_title ' po5m in C2/c (100K)' 
_shelx_refln_list_code          4 
_shelx_F_calc_maximum      379.02 
_exptl_crystal_F_000      1344.00 
_reflns_d_resolution_high  0.6196 
 
loop_ 
 _symmetry_equiv_pos_as_xyz 
 'x, y, z' 
 '-x, y, -z+1/2' 
 'x+1/2, y+1/2, z' 
 '-x+1/2, y+1/2, -z+1/2' 
 '-x, -y, -z' 
 'x, -y, z-1/2' 
 '-x+1/2, -y+1/2, -z' 
 'x+1/2, -y+1/2, z-1/2' 
 
_cell_length_a    25.1090 
_cell_length_b     9.4317 
_cell_length_c    14.9609 
_cell_angle_alpha  90.000 
_cell_angle_beta  108.683 
_cell_angle_gamma  90.000 
 
_shelx_F_squared_multiplier     1.000 
 
loop_ 
 _refln_index_h 
 _refln_index_k 
 _refln_index_l 
 _refln_F_squared_calc 
 _refln_F_squared_meas 
 _refln_F_squared_sigma 
 _refln_observed_status 
   4   0   0    27410.43    27537.48    291.61 o 
   6   0   0       20.28        7.01      1.22 o 
   8   0   0     1236.89     1112.03     11.23 o 
  10   0   0      772.90      674.86      7.70 o 
  12   0   0     7450.94     8300.87     58.33 o 
  14   0   0     7282.55     7325.35     54.88 o 
  16   0   0     5029.81     5075.82     39.86 o 
  18   0   0     4194.09     4042.22     33.21 o 
  20   0   0        1.83       10.65      1.75 o 
  22   0   0      570.09      479.64      7.37 o 
  24   0   0      182.92      151.97      4.43 o 
  26   0   0       67.56       37.02      4.54 o 
  28   0   0      127.56      122.10      9.37 o 
  30   0   0      370.02      369.25     17.93 o 
  32   0   0      843.14      914.13     57.73 o 
  34   0   0      484.28      581.33     31.24 o 
  36   0   0      112.16       92.45     16.29 o 
  38   0   0     1447.99     1545.29     57.02 o 
   1   1   0      965.11      786.28     54.27 o 
   3   1   0      859.10      846.11      6.91 o 
   5   1   0     3790.45     3850.64     25.79 o 
   7   1   0      741.49      717.21      5.54 o 
   9   1   0    13220.80    14440.03     77.54 o 
  11   1   0     5116.34     5648.48     30.71 o 
  13   1   0        6.71        4.92      1.37 o 
  15   1   0      223.16      255.94      3.46 o 
  17   1   0       42.77       72.86      1.79 o 
  19   1   0     1020.25      969.68      7.96 o 
  21   1   0     1157.90      910.91      8.18 o 
  23   1   0     2471.56     2126.59     16.08 o 
  25   1   0       40.19       60.83      3.20 o 
  27   1   0       14.50       15.17      2.28 o 
  29   1   0      166.91      175.91     10.93 o 
  31   1   0       47.77       52.85      6.72 o 
  33   1   0      115.50       86.36     14.29 o 
  35   1   0       80.19       80.91     14.88 o 
  37   1   0      259.26      289.09     37.47 o 
   0   2   0    35382.51    38776.02    354.13 o 
   2   2   0    35924.72    38068.43    277.79 o 
   4   2   0    84546.88    87584.46    551.91 o 
   6   2   0        7.56        7.15      0.80 o 
   8   2   0     4149.49     4276.17     26.13 o 
  10   2   0     8174.00     8444.19     47.67 o 
  12   2   0      798.72      858.76      6.57 o 
  14   2   0      171.30      159.22      2.65 o 
  16   2   0     1863.06     1970.19     12.33 o 
  18   2   0      136.73      114.30      2.65 o 
  20   2   0     1154.25     1132.08      9.92 o 
  22   2   0      449.18      356.38      5.91 o 
  24   2   0      519.58      497.82      8.19 o 
  26   2   0      487.06      470.12      8.28 o 
  28   2   0       69.17       71.38      3.85 o 
  30   2   0      361.65      377.99      8.67 o 
  32   2   0       18.39       19.23      4.20 o 
  34   2   0       40.41       41.86     20.91 o 
  36   2   0       34.85       33.86      9.01 o 
  38   2   0      194.49      193.40     15.20 o 
   1   3   0      477.47      507.75      6.13 o 
   3   3   0    10775.75    11597.49     76.61 o 
   5   3   0     3785.52     4038.38     25.00 o 
   7   3   0      805.31      912.70      7.84 o 
   9   3   0    14961.76    15989.41     92.21 o 
  11   3   0      812.20      873.94      8.04 o 
  13   3   0      133.83      188.83      3.11 o 
  15   3   0     1880.59     1871.52     13.03 o 
  17   3   0     2182.42     2145.20     15.52 o 
  19   3   0       84.21       40.58      2.65 o 
  21   3   0       60.52       61.72      3.08 o 
  23   3   0       59.31       87.94      3.72 o 
  25   3   0     1540.59     1529.26     15.44 o 
  27   3   0       63.80       54.83      3.59 o 
  29   3   0       52.45       37.05      3.66 o 
  31   3   0        5.77        4.14      3.14 o 
  33   3   0       41.07       43.27      5.90 o 
  35   3   0       66.19       64.90      9.07 o 
  37   3   0       16.97       18.84     13.26 o 
   0   4   0     2167.98     2666.40     26.68 o 
   2   4   0     1410.61     1633.50     13.15 o 
   4   4   0      900.47      856.49      7.72 o 
   6   4   0    10478.38    11919.12     74.22 o 
   8   4   0      169.71      199.03      4.28 o 
  10   4   0       52.59       52.45      1.76 o 
  12   4   0      654.70      714.72      6.74 o 
  14   4   0      151.23      159.23      4.01 o 
  16   4   0      909.49      994.83      9.14 o 
  18   4   0      574.92      458.82      6.24 o 
  20   4   0        0.68       -0.65      1.51 o 
  22   4   0       26.44       12.03      2.17 o 
  24   4   0       36.38       36.42      3.08 o 
  26   4   0        3.42        8.12      2.68 o 
  28   4   0      239.64      204.50      6.56 o 
  30   4   0        5.15        5.06      3.10 o 
  32   4   0      319.71      357.46     12.09 o 
  34   4   0       51.23       44.43      6.37 o 
  36   4   0       36.57       34.64      6.10 o 
   1   5   0       10.08        9.28      1.33 o 
   3   5   0      331.41      397.80      5.77 o 
   5   5   0     6453.48     6924.47     45.73 o 
   7   5   0     2568.50     2820.52     18.80 o 
   9   5   0      476.76      601.66      6.82 o 
  11   5   0     1628.95     1722.20     13.76 o 
  13   5   0      197.68      194.54      3.77 o 
  15   5   0      740.66      772.92      8.79 o 
  17   5   0      797.49      778.13      9.25 o 
  19   5   0      295.09      367.62      6.37 o 
  21   5   0      392.98      409.27      7.77 o 
  23   5   0      534.31      534.25      9.27 o 
  25   5   0       23.31       16.91      3.34 o 
  27   5   0      352.00      365.57      9.52 o 
  29   5   0      228.64      222.85      8.00 o 
  31   5   0        7.50        5.17      7.05 o 
  33   5   0      125.46      118.94      8.77 o 
  35   5   0      317.53      350.21     15.12 o 
   0   6   0      146.25      127.57      3.65 o 
   2   6   0     1029.14      948.45      7.94 o 
   4   6   0       56.78       89.14      2.32 o 
   6   6   0      773.86      827.48      8.39 o 
   8   6   0     1655.73     1802.23     13.96 o 
  10   6   0     2211.92     2261.22     18.84 o 
  12   6   0     2318.22     2212.78     18.96 o 
  14   6   0     2263.74     2090.32     18.46 o 
  16   6   0      111.66      115.23      3.73 o 
  18   6   0      254.34      253.26      5.40 o 
  20   6   0      259.58      289.99      6.16 o 
  22   6   0       81.87       75.57      4.04 o 
  24   6   0      148.54      159.43      5.96 o 
  26   6   0      547.71      579.86     12.23 o 
  28   6   0      536.88      585.39     12.51 o 
  30   6   0      549.39      558.58     14.39 o 
  32   6   0       39.98       32.30      5.88 o 
  34   6   0      144.10      171.07     14.70 o 
   1   7   0       46.95       45.02      1.55 o 
   3   7   0      357.85      355.71      4.85 o 
   5   7   0      253.98      264.64      4.21 o 
   7   7   0       50.71       48.56      2.64 o 
   9   7   0     1587.21     1633.75     14.02 o 
  11   7   0      957.30      951.64     10.75 o 
  13   7   0      586.69      523.58      8.23 o 
  15   7   0       24.45       19.91      2.57 o 
  17   7   0      247.50      214.95      5.49 o 
  19   7   0       88.43       84.02      4.06 o 
  21   7   0      163.40      176.80      5.69 o 
  23   7   0        4.51        4.17      3.03 o 
  25   7   0       94.02      103.73      5.93 o 
  27   7   0        5.23        4.87      3.62 o 
  29   7   0       41.24       33.43      7.28 o 
  31   7   0        0.24       -0.89      4.73 o 
  33   7   0       16.44       17.11      7.70 o 
   0   8   0      860.77      921.83     10.21 o 
   2   8   0      160.04      206.21      3.64 o 
   4   8   0     1528.05     1473.84     14.27 o 
   6   8   0      237.82      252.95      4.95 o 
   8   8   0      449.83      438.25      5.30 o 
  10   8   0     1172.51     1130.77     12.77 o 
  12   8   0        0.03        1.82      2.38 o 
  14   8   0       69.79       60.58      3.11 o 
  16   8   0       10.36        8.53      2.34 o 
  18   8   0      226.01      219.43      7.60 o 
  20   8   0        1.47       -1.84      2.93 o 
  22   8   0       75.32       71.99      5.06 o 
  24   8   0       28.37       23.84      4.15 o 
  26   8   0      232.83      238.25      8.27 o 
  28   8   0       87.76       90.03      7.35 o 
  30   8   0       19.06       16.82      5.57 o 
  32   8   0      310.23      332.01     14.66 o 
   1   9   0      296.54      293.36      5.40 o 
   3   9   0      250.87      276.58      5.11 o 
   5   9   0      439.83      400.94      6.34 o 
   7   9   0      325.16      356.63      6.42 o 
   9   9   0        0.00       -0.62      2.26 o 
  11   9   0       43.05       45.59      3.49 o 
  13   9   0     1343.62     1303.54     16.00 o 
  15   9   0       40.76       35.76      3.61 o 
  17   9   0       25.26       21.24      3.57 o 
  19   9   0      318.86      294.45      8.95 o 
  21   9   0      113.07      116.27      6.70 o 
  23   9   0      178.11      188.84      8.24 o 
  25   9   0        3.54        6.22      3.96 o 
  27   9   0       58.79       64.73      6.62 o 
  29   9   0       17.57       20.63      6.46 o 
   0  10   0      494.03      518.43     11.60 o 
   2  10   0        6.07       11.31      2.40 o 
   4  10   0      824.54      877.14     11.40 o 
   6  10   0      509.30      528.29      8.69 o 
   8  10   0        2.34        2.72      2.61 o 
  10  10   0      111.72       99.34      4.37 o 
  12  10   0      573.57      573.93     11.69 o 
  14  10   0       27.04       25.87      3.61 o 
  16  10   0      112.86      113.77      6.00 o 
  18  10   0        4.87        6.60      3.81 o 
  20  10   0      311.32      311.25     11.61 o 
  22  10   0        0.07        6.74      4.06 o 
  24  10   0       80.72       66.53      7.26 o 
  26  10   0       37.65       27.99      6.77 o 
  28  10   0       57.39       66.20      7.88 o 
   1  11   0      930.96      923.59     12.00 o 
   3  11   0      524.10      552.77      8.37 o 
   5  11   0        0.00        2.65      3.54 o 
   7  11   0       19.67       17.12      4.51 o 
   9  11   0       72.65       73.66      5.26 o 
  11  11   0       46.46       44.74      3.74 o 
  13  11   0       84.69       88.23      5.07 o 
  15  11   0      949.55      975.60     15.21 o 
  17  11   0      112.20      102.90      8.43 o 
  19  11   0      139.37      154.69      7.58 o 
  21  11   0        0.00       -0.54      4.61 o 
  23  11   0       21.81       11.72      6.10 o 
  25  11   0        0.29        5.41      5.92 o 
   0  12   0      769.36      833.99     20.55 o 
   2  12   0       49.78       50.21      5.43 o 
   4  12   0       27.97       25.59      6.09 o 
   6  12   0       12.67        8.43      4.93 o 
   8  12   0       30.14       25.50      5.71 o 
  10  12   0       13.30        9.70      4.87 o 
  12  12   0       68.73       64.45      6.64 o 
  14  12   0       67.74       62.38      5.92 o 
  16  12   0       21.23       17.00      4.70 o 
  18  12   0      450.83      479.30     13.54 o 
  20  12   0       83.86       82.18      7.79 o 
  22  12   0      111.40      103.64      9.07 o 
   1  13   0        2.33       -0.63      4.52 o 
   3  13   0       35.90       20.85      8.00 o 
   5  13   0       72.23       87.59     13.84 o 
   7  13   0      361.66      380.22     19.18 o 
   9  13   0       34.44       30.93     10.08 o 
  11  13   0        0.23       -5.50      6.98 o 
  13  13   0       21.91       14.76      9.35 o 
  15  13   0        9.26        6.44      6.80 o 
  17  13   0       30.62       35.46      5.87 o 
  19  13   0      252.74      279.50     11.93 o 
   0  14   0       51.42       72.28      9.25 o 
   2  14   0      181.74      231.55     16.22 o 
   4  14   0      386.05      441.87     23.37 o 
   6  14   0       42.99       53.54     21.89 o 
   8  14   0      220.30      267.71     17.32 o 
  10  14   0      160.23      137.75     14.02 o 
  12  14   0        2.75        9.02     11.73 o 
  14  14   0      154.46      146.14     20.27 o 
   1  15   0       59.43       51.12      9.43 o 
   3  15   0      256.67      308.27     19.20 o 
   5  15   0       25.26       18.88     10.46 o 
 -37   1   1        0.04        0.30      7.77 o 
 -35   1   1      254.92      279.14     16.08 o 
 -33   1   1      427.18      451.47     14.60 o 
 -31   1   1      118.65      117.81      8.28 o 
 -29   1   1      916.43      917.87     11.70 o 
 -27   1   1        6.91        6.84      2.05 o 
 -25   1   1      382.10      397.30      6.16 o 
 -23   1   1     1295.24     1175.82      9.95 o 
 -21   1   1       35.88       32.20      1.82 o 
 -19   1   1      800.09      745.82      6.66 o 
 -17   1   1      169.04      177.38      2.90 o 
 -15   1   1     4375.63     4685.91     25.74 o 
 -13   1   1      910.68      836.60      6.14 o 
 -11   1   1     9640.81    10497.49     56.54 o 
  -9   1   1     3795.57     3670.60     22.21 o 
  -7   1   1     5357.31     5626.53     34.22 o 
  -5   1   1      208.78      184.15      2.76 o 
  -3   1   1      874.92      826.73      6.48 o 
  -1   1   1     8376.17     8547.20    144.40 o 
   1   1   1     4120.93     4120.17     38.86 o 
   3   1   1     5422.10     5611.47     34.18 o 
   5   1   1    26797.85    27395.05    154.41 o 
   7   1   1      822.36      723.73     10.36 o 
   9   1   1     9313.60     9809.80     61.44 o 
  11   1   1     4765.53     5482.38     31.29 o 
  13   1   1     3592.40     3701.86     20.96 o 
  15   1   1       90.58       98.57      2.25 o 
  17   1   1     1692.40     1658.78     11.05 o 
  19   1   1       48.98       34.69      1.62 o 
  21   1   1       37.89       18.83      1.67 o 
  23   1   1      480.70      314.74      6.04 o 
  25   1   1      497.89      448.40      7.22 o 
  27   1   1      181.51      154.63      6.54 o 
  29   1   1      964.55      993.03     18.48 o 
  31   1   1      208.18      226.29     10.64 o 
  33   1   1       76.22       71.35     11.83 o 
  35   1   1      557.45      651.78     23.88 o 
  37   1   1      214.15      210.27     15.75 o 
 -38   2   1      405.88      400.75     21.47 o 
 -36   2   1       33.38       22.41     13.35 o 
 -34   2   1      352.46      371.06     17.45 o 
 -32   2   1      229.81      242.33      7.39 o 
 -30   2   1      195.09      193.38      5.99 o 
 -28   2   1        2.81        0.05      2.13 o 
 -26   2   1      170.24      145.11      6.09 o 
 -24   2   1      312.62      355.05      6.07 o 
 -22   2   1     2851.33     2729.88     20.53 o 
 -20   2   1      273.34      275.65      4.37 o 
 -18   2   1        3.86        3.12      1.01 o 
 -16   2   1     2631.03     2841.19     16.63 o 
 -14   2   1        6.81        6.90      0.99 o 
 -12   2   1      214.65      186.49      2.93 o 
 -10   2   1     1657.50     1818.81     12.06 o 
  -8   2   1    17232.16    18707.72    113.92 o 
  -6   2   1    22973.95    25643.59    168.61 o 
  -4   2   1      545.88      533.70      4.91 o 
  -2   2   1    21400.95    23512.98    175.93 o 
   0   2   1   143654.72   138704.27   1314.55 o 
   2   2   1     7942.21     8971.97     63.82 o 
   4   2   1     6293.19     6924.72     40.41 o 
   6   2   1     1412.42     1357.64      9.30 o 
   8   2   1    12851.37    13809.32     76.51 o 
  10   2   1        0.24        1.05      0.73 o 
  12   2   1      195.34      209.57      2.97 o 
  14   2   1     2823.26     2782.49     18.10 o 
  16   2   1        2.45        1.18      1.08 o 
  18   2   1      599.70      557.39      6.49 o 
  20   2   1      147.78      202.24      4.18 o 
  22   2   1       46.64       42.82      2.63 o 
  24   2   1      403.19      368.66      6.36 o 
  26   2   1       71.03       51.21      3.30 o 
  28   2   1      432.88      410.74      8.81 o 
  30   2   1       14.48        5.84      3.15 o 
  32   2   1      961.20     1076.36     18.63 o 
  34   2   1      409.91      471.44     19.94 o 
  36   2   1       57.07       46.50      9.57 o 
 -37   3   1       25.42       11.58     10.75 o 
 -35   3   1      625.47      677.07     20.51 o 
 -33   3   1      152.24      140.63      7.10 o 
 -31   3   1      220.69      209.76      7.47 o 
 -29   3   1        0.95       -0.10      2.47 o 
 -27   3   1        7.81       10.75      2.55 o 
 -25   3   1       25.34       25.75      2.58 o 
 -23   3   1      238.23      206.87      5.08 o 
 -21   3   1       33.70       11.97      1.99 o 
 -19   3   1       76.72       74.15      2.68 o 
 -17   3   1     2371.52     2519.82     18.05 o 
 -15   3   1      400.62      406.71      4.89 o 
 -13   3   1      163.39      164.50      2.85 o 
 -11   3   1     2819.28     3334.19     20.65 o 
  -9   3   1     4328.70     5292.49     33.59 o 
  -7   3   1      441.44      456.01      4.52 o 
  -5   3   1    12280.62    12640.84     82.56 o 
  -3   3   1      136.28      148.83      2.90 o 
  -1   3   1    12421.14    13409.59    105.73 o 
   1   3   1     3165.54     3314.84     20.32 o 
   3   3   1     9312.50     9633.27     58.40 o 
   5   3   1     2959.37     3112.74     20.31 o 
   7   3   1     8070.76     9036.70     50.06 o 
   9   3   1     4341.10     5023.61     31.07 o 
  11   3   1      136.91      140.01      2.45 o 
  13   3   1     4621.84     4818.97     28.18 o 
  15   3   1     2069.53     2075.58     14.25 o 
  17   3   1     1642.54     1593.54     13.93 o 
  19   3   1     1307.49     1103.19     11.20 o 
  21   3   1     1715.37     1378.84     13.16 o 
  23   3   1     1161.00     1102.63     11.77 o 
  25   3   1       92.51      114.14      5.38 o 
  27   3   1      232.14      246.99      6.13 o 
  29   3   1        8.08        2.68      2.88 o 
  31   3   1      400.36      412.93      9.97 o 
  33   3   1      567.69      630.93     14.33 o 
  35   3   1       54.57       38.28      8.74 o 
  37   3   1      436.14      470.78     31.43 o 
 -36   4   1       42.11       33.31      7.28 o 
 -34   4   1        0.03       -4.53      4.66 o 
 -32   4   1      171.96      170.60      9.11 o 
 -30   4   1      744.19      765.50     12.56 o 
 -28   4   1      420.54      427.06      8.54 o 
 -26   4   1     1435.35     1458.88     16.21 o 
 -24   4   1      129.21      114.36      4.17 o 
 -22   4   1      712.22      670.89      8.38 o 
 -20   4   1        6.98        7.30      1.71 o 
 -18   4   1      134.46      109.08      3.05 o 
 -16   4   1        2.36        3.70      1.30 o 
 -14   4   1       15.71       22.33      1.74 o 
 -12   4   1       22.03       16.40      1.34 o 
 -10   4   1      107.08       83.37      2.63 o 
  -8   4   1      138.50      220.16      3.65 o 
  -6   4   1     4819.06     5020.69     36.39 o 
  -4   4   1     3283.00     3917.68     27.69 o 
  -2   4   1       28.60        9.10      1.08 o 
   0   4   1      337.49      380.45      4.32 o 
   2   4   1     7818.80     9062.34     52.40 o 
   4   4   1    16271.83    18295.85    104.71 o 
   6   4   1     4620.42     4696.79     31.31 o 
   8   4   1     7597.13     8449.18     52.09 o 
  10   4   1     2928.07     2985.61     20.11 o 
  12   4   1     2613.92     2681.57     18.02 o 
  14   4   1     1290.58     1333.74     11.57 o 
  16   4   1     3984.03     3901.39     26.85 o 
  18   4   1      273.93      327.99      5.31 o 
  20   4   1      148.76      100.15      3.50 o 
  22   4   1     1073.12      960.79     11.33 o 
  24   4   1      702.72      708.42     10.22 o 
  26   4   1      894.05      907.93     12.54 o 
  28   4   1      381.80      404.28      8.85 o 
  30   4   1      973.71     1076.84     18.02 o 
  32   4   1       26.24       26.30      6.68 o 
  34   4   1      107.39      114.29      8.58 o 
  36   4   1       13.42        4.38      7.14 o 
 -35   5   1      221.12      224.11     12.93 o 
 -33   5   1        3.31        5.12      4.53 o 
 -31   5   1        1.01        1.82      3.91 o 
 -29   5   1       25.05       23.12      4.12 o 
 -27   5   1       97.14      103.25      5.78 o 
 -25   5   1        6.02        0.90      2.67 o 
 -23   5   1      126.85      134.50      4.58 o 
 -21   5   1       23.49       28.80      2.72 o 
 -19   5   1      118.76       79.23      3.37 o 
 -17   5   1     3153.29     3145.36     25.14 o 
 -15   5   1     1405.75     1557.50     13.74 o 
 -13   5   1      278.67      344.66      4.89 o 
 -11   5   1     1250.99     1194.03     11.48 o 
  -9   5   1     2091.41     2126.20     16.46 o 
  -7   5   1        0.90        1.28      1.34 o 
  -5   5   1     7157.86     7416.83     52.84 o 
  -3   5   1     7627.70     8502.35     51.99 o 
  -1   5   1     1561.94     1727.13     12.12 o 
   1   5   1     2593.48     2780.50     15.90 o 
   3   5   1     6357.92     6959.09     38.88 o 
   5   5   1        0.30        2.24      0.91 o 
   7   5   1      830.73      871.47      8.16 o 
   9   5   1        4.88       11.32      1.50 o 
  11   5   1     1592.87     1654.83     13.95 o 
  13   5   1     1003.53      890.64      9.32 o 
  15   5   1      547.00      515.49      7.04 o 
  17   5   1     1837.54     1600.52     14.85 o 
  19   5   1        8.49        0.54      1.93 o 
  21   5   1       26.38       25.02      2.85 o 
  23   5   1      136.70      130.56      5.30 o 
  25   5   1       23.83       17.79      3.39 o 
  27   5   1        4.34        5.70      3.49 o 
  29   5   1      378.28      425.33     10.68 o 
  31   5   1       11.15        6.82      5.11 o 
  33   5   1        2.67        5.16      5.77 o 
  35   5   1      105.00      112.40     10.32 o 
 -34   6   1      341.58      349.54     16.18 o 
 -32   6   1      219.77      231.62     15.35 o 
 -30   6   1        0.51       -6.61      3.68 o 
 -28   6   1      139.92      125.80      6.68 o 
 -26   6   1      273.08      274.76      8.62 o 
 -24   6   1       56.87       73.91      4.49 o 
 -22   6   1       57.56       58.04      4.13 o 
 -20   6   1       66.29       67.76      3.41 o 
 -18   6   1        0.10        3.72      1.89 o 
 -16   6   1      921.20      926.46     10.22 o 
 -14   6   1        3.02        5.94      1.77 o 
 -12   6   1      224.61      206.63      4.57 o 
 -10   6   1       74.40       79.97      3.58 o 
  -8   6   1      583.10      737.07      7.43 o 
  -6   6   1     1802.42     1947.52     17.31 o 
  -4   6   1        1.53        1.29      1.08 o 
  -2   6   1      304.35      406.45      4.76 o 
   0   6   1      494.74      599.99      5.05 o 
   2   6   1       68.81       77.45      1.87 o 
   4   6   1     1911.89     1909.30     12.61 o 
   6   6   1      520.39      665.16      5.88 o 
   8   6   1      392.04      405.96      5.34 o 
  10   6   1      123.47       96.22      3.27 o 
  12   6   1     1918.28     1883.80     16.75 o 
  14   6   1      387.04      358.42      6.25 o 
  16   6   1      134.81      189.71      5.87 o 
  18   6   1      413.89      312.69      6.98 o 
  20   6   1      287.32      293.70      6.16 o 
  22   6   1      221.79      213.40      6.08 o 
  24   6   1       66.28       55.98      4.27 o 
  26   6   1      481.55      498.48     11.28 o 
  28   6   1      257.62      254.39     10.76 o 
  30   6   1      228.90      239.47     10.70 o 
  32   6   1        6.88        5.26      5.21 o 
  34   6   1      128.39      132.40     13.20 o 
 -33   7   1        2.14       -0.24      5.52 o 
 -31   7   1       11.44        8.55      5.05 o 
 -29   7   1        3.70        1.77      4.29 o 
 -27   7   1       89.71       85.16      5.98 o 
 -25   7   1        0.42       -0.77      3.22 o 
 -23   7   1      831.94      891.34     14.07 o 
 -21   7   1      577.96      576.61     11.42 o 
 -19   7   1      222.59      238.48      5.52 o 
 -17   7   1      193.54      191.78      5.17 o 
 -15   7   1       94.50       91.14      3.54 o 
 -13   7   1      921.00      941.53     10.98 o 
 -11   7   1      153.92      187.30      6.39 o 
  -9   7   1      683.67      731.19     11.61 o 
  -7   7   1      684.79      812.15     10.70 o 
  -5   7   1      134.36      231.49      4.28 o 
  -3   7   1       20.95       13.74      1.54 o 
  -1   7   1      694.56      641.60      5.49 o 
   1   7   1       50.72       42.35      1.67 o 
   3   7   1        0.13        2.24      1.12 o 
   5   7   1      321.61      310.41      3.97 o 
   7   7   1      839.49      764.15      8.61 o 
   9   7   1      828.75      842.49      9.49 o 
  11   7   1     2722.78     2584.96     22.84 o 
  13   7   1      170.92      159.93      4.34 o 
  15   7   1     5592.23     5361.15     40.34 o 
  17   7   1        0.95        3.85      2.29 o 
  19   7   1       20.69       27.17      2.90 o 
  21   7   1        1.66        3.20      2.74 o 
  23   7   1      182.73      202.15      8.44 o 
  25   7   1       55.12       47.89      4.82 o 
  27   7   1        0.01        1.47      3.73 o 
  29   7   1       69.20       55.61      8.46 o 
  31   7   1      210.31      243.36     15.14 o 
  33   7   1       48.46       41.11      7.65 o 
 -32   8   1      157.23      170.26     11.63 o 
 -30   8   1        3.21        4.82      4.84 o 
 -28   8   1       23.61       19.60      5.20 o 
 -26   8   1       94.58       88.74      6.27 o 
 -24   8   1       68.06       63.34      5.14 o 
 -22   8   1      139.95      149.19      6.33 o 
 -20   8   1     1790.63     1908.46     24.00 o 
 -18   8   1      276.13      277.84      6.63 o 
 -16   8   1        6.27        9.56      2.60 o 
 -14   8   1      272.52      274.15      6.29 o 
 -12   8   1      378.02      369.93      6.88 o 
 -10   8   1      283.10      239.40      5.13 o 
  -8   8   1      292.67      274.23      6.47 o 
  -6   8   1     1099.44     1063.10     11.44 o 
  -4   8   1        0.20       -0.96      1.49 o 
  -2   8   1      154.71      174.02      4.33 o 
   0   8   1      936.29     1020.55      8.26 o 
   2   8   1       86.62      106.52      2.98 o 
   4   8   1      771.89      832.93      7.73 o 
   6   8   1     2434.73     2451.88     17.17 o 
   8   8   1      529.96      533.31      7.41 o 
  10   8   1        3.94       -0.85      1.97 o 
  12   8   1      466.24      458.81      7.90 o 
  14   8   1      695.52      633.44      9.01 o 
  16   8   1       70.12       57.53      3.45 o 
  18   8   1      121.82      116.52      5.51 o 
  20   8   1       15.47       13.77      3.55 o 
  22   8   1      143.59      137.00      6.25 o 
  24   8   1      215.47      213.74      7.75 o 
  26   8   1        6.15        7.37      4.34 o 
  28   8   1        1.14        1.48      5.05 o 
  30   8   1       15.48       19.61      6.79 o 
  32   8   1       62.21       58.90      8.73 o 
 -31   9   1       17.03       14.52      6.42 o 
 -29   9   1        1.94        2.18      5.40 o 
 -27   9   1       11.11       10.28      4.74 o 
 -25   9   1       69.82       67.02      5.50 o 
 -23   9   1      139.01      144.00      7.47 o 
 -21   9   1      175.85      182.40      7.72 o 
 -19   9   1        6.43        5.80      3.53 o 
 -17   9   1      234.50      236.15      7.83 o 
 -15   9   1      310.62      306.51      7.43 o 
 -13   9   1      106.64      102.84      4.44 o 
 -11   9   1     2373.14     2404.55     21.59 o 
  -9   9   1     1794.20     1862.85     17.70 o 
  -7   9   1      110.57      105.41      3.88 o 
  -5   9   1        1.44        2.46      1.86 o 
  -3   9   1      212.18      206.86      5.04 o 
  -1   9   1      925.26      888.78      9.97 o 
   1   9   1      946.77      906.02     11.15 o 
   3   9   1      638.36      591.98      7.48 o 
   5   9   1      317.57      339.18      5.31 o 
   7   9   1      666.50      633.94      9.16 o 
   9   9   1       32.45       31.68      2.76 o 
  11   9   1      558.13      539.21      8.83 o 
  13   9   1      106.89      115.53      4.28 o 
  15   9   1       25.53       15.99      2.85 o 
  17   9   1      170.23      164.80      6.44 o 
  19   9   1       35.78       24.12      4.26 o 
  21   9   1        0.08        0.74      3.65 o 
  23   9   1       54.65       51.34      5.59 o 
  25   9   1       36.25       32.38      5.00 o 
  27   9   1       98.54       90.98      7.68 o 
  29   9   1        6.31        7.96      6.41 o 
 -28  10   1       79.15       68.40      7.39 o 
 -26  10   1       49.19       52.24      7.67 o 
 -24  10   1        3.40        5.18      4.78 o 
 -22  10   1       90.43       94.83      6.89 o 
 -20  10   1      220.20      213.85      8.48 o 
 -18  10   1      412.37      441.74     10.75 o 
 -16  10   1      462.58      481.02     10.69 o 
 -14  10   1       15.58        8.26      3.11 o 
 -12  10   1        3.36        1.30      2.55 o 
 -10  10   1      149.09      131.28      5.77 o 
  -8  10   1      160.35      149.46      5.41 o 
  -6  10   1       45.28       54.14      4.26 o 
  -4  10   1       46.17       49.26      3.33 o 
  -2  10   1      690.61      723.90      9.89 o 
   0  10   1      295.98      291.27      6.03 o 
   2  10   1       11.84        9.92      2.36 o 
   4  10   1     1202.39     1214.93     12.70 o 
   6  10   1      162.94      151.98      4.42 o 
   8  10   1       16.22       14.88      2.50 o 
  10  10   1      129.60      134.05      5.74 o 
  12  10   1      113.52       96.95      4.75 o 
  14  10   1      137.27      134.83      5.81 o 
  16  10   1        0.11        4.27      3.41 o 
  18  10   1        2.67       -1.94      3.62 o 
  20  10   1       21.28       17.55      4.48 o 
  22  10   1       20.11       19.13      5.35 o 
  24  10   1        0.13        6.04      5.23 o 
  26  10   1        0.50       -3.22      4.85 o 
  28  10   1       60.73       51.10     12.52 o 
 -27  11   1        3.49        3.90      5.84 o 
 -25  11   1        5.02        2.88      5.88 o 
 -23  11   1        4.04        0.51      4.78 o 
 -21  11   1      140.50      145.39      8.68 o 
 -19  11   1      371.80      405.35     14.71 o 
 -17  11   1        8.92       11.69      3.85 o 
 -15  11   1       32.88       29.25      4.04 o 
 -13  11   1       91.47       90.16      5.03 o 
 -11  11   1      105.50      101.22      6.44 o 
  -9  11   1        7.44        9.22      4.00 o 
  -7  11   1     1102.85     1194.78     25.10 o 
  -5  11   1       50.51       39.11      4.34 o 
  -3  11   1      280.02      287.23      6.20 o 
  -1  11   1      244.00      261.71      6.52 o 
   1  11   1        0.57        2.61      2.75 o 
   3  11   1       51.14       41.80      3.04 o 
   5  11   1       39.64       37.10      3.63 o 
   7  11   1      160.63      169.32      5.90 o 
   9  11   1       26.28       18.14      3.24 o 
  11  11   1      338.55      340.99      8.98 o 
  13  11   1        1.92        2.54      3.41 o 
  15  11   1        0.16       -0.31      3.53 o 
  17  11   1       28.99       21.00      4.35 o 
  19  11   1        1.58       -3.61      4.70 o 
  21  11   1        2.85        2.50      4.74 o 
  23  11   1        1.98        5.39      5.73 o 
  25  11   1       40.07       38.77      7.42 o 
 -24  12   1       49.15       52.28      7.61 o 
 -22  12   1       39.23       43.65      7.12 o 
 -20  12   1       41.29       27.25      6.16 o 
 -18  12   1        7.35        6.48      6.36 o 
 -16  12   1       19.28       22.36      4.02 o 
 -14  12   1      190.38      184.40      8.57 o 
 -12  12   1      102.44      106.71      7.40 o 
 -10  12   1      113.71      119.25      8.74 o 
  -8  12   1      276.55      238.39     10.75 o 
  -6  12   1       55.59       52.59      6.92 o 
  -4  12   1      131.33      104.07      8.25 o 
  -2  12   1       21.52       15.17      3.48 o 
   0  12   1       83.41       84.64      6.08 o 
   2  12   1      318.28      364.86     15.44 o 
   4  12   1      876.56      902.78     21.48 o 
   6  12   1       48.06       53.19      4.70 o 
   8  12   1        6.05        3.87      5.47 o 
  10  12   1       62.94       70.07      5.36 o 
  12  12   1      179.27      182.44      7.58 o 
  14  12   1       68.37       66.19      5.75 o 
  16  12   1        0.49        6.35      4.35 o 
  18  12   1       15.93        7.34      4.99 o 
  20  12   1        3.17        5.29      5.52 o 
  22  12   1       39.42       45.15      7.18 o 
 -19  13   1        1.75        2.10      5.05 o 
 -17  13   1       25.34       12.77      7.84 o 
 -15  13   1       67.97       36.19      7.99 o 
 -13  13   1        2.62       11.30      8.62 o 
 -11  13   1       73.85       71.87     15.34 o 
  -9  13   1      165.38      165.68     14.17 o 
  -7  13   1      401.72      397.56     16.55 o 
  -5  13   1      249.87      264.54     14.07 o 
  -3  13   1      410.14      449.70     18.88 o 
  -1  13   1      145.44      138.24     15.55 o 
   1  13   1        1.99        4.22      4.09 o 
   3  13   1      601.65      680.64     18.41 o 
   5  13   1       73.92       78.94      8.30 o 
   7  13   1      210.32      219.49     13.01 o 
   9  13   1        6.82        4.24      6.61 o 
  11  13   1        0.11        1.60     13.83 o 
  13  13   1       72.47       74.18     10.59 o 
  15  13   1       20.82       21.88      5.39 o 
  17  13   1       17.01       19.76      5.77 o 
  19  13   1        0.01        7.34      5.82 o 
 -14  14   1        0.19       -0.35     11.45 o 
 -12  14   1       28.56       19.87     12.83 o 
 -10  14   1       57.91       51.43     10.59 o 
  -8  14   1      190.55      176.55     17.23 o 
  -6  14   1       10.96       14.33      9.78 o 
  -4  14   1      101.16       80.45     12.71 o 
  -2  14   1        1.89       -8.48      7.87 o 
   0  14   1       19.16       30.29      5.74 o 
   2  14   1      205.38      232.03     10.10 o 
   4  14   1        2.35        5.67      8.78 o 
   6  14   1       65.05       57.97     11.75 o 
   8  14   1       76.78       76.46     11.62 o 
  10  14   1        0.01       -8.69      9.05 o 
  12  14   1       52.35       31.40     13.28 o 
  14  14   1      171.50      166.84     21.58 o 
  -5  15   1      347.11      378.28     23.17 o 
  -3  15   1      142.80      148.47     14.71 o 
  -1  15   1        0.14       -3.95      7.31 o 
   1  15   1       52.57       55.42      9.41 o 
   3  15   1       34.21       31.41      9.94 o 
   5  15   1       23.33       22.43      9.99 o 
 -38   0   2        9.22       11.36     12.07 o 
 -36   0   2      338.62      311.33     24.04 o 
 -34   0   2      116.38      118.38     16.65 o 
 -32   0   2      301.48      292.24     16.27 o 
 -30   0   2        0.04        4.08      5.54 o 
 -28   0   2      410.04      346.81     14.29 o 
 -26   0   2       59.85       44.35      3.63 o 
 -24   0   2      108.42       95.71      3.57 o 
 -22   0   2     4584.15     4065.77     32.68 o 
 -20   0   2     1062.45     1139.08     11.98 o 
 -18   0   2       71.29       95.50      3.02 o 
 -16   0   2     1574.67     1452.81     13.34 o 
 -14   0   2     2284.88     2385.60     19.01 o 
 -12   0   2      666.68      755.96      6.89 o 
 -10   0   2     7846.96     8176.32     58.94 o 
  -8   0   2    15312.73    16385.00    116.99 o 
  -6   0   2    13144.78    13253.55    108.26 o 
  -4   0   2    38914.79    37671.12    308.67 o 
  -2   0   2    13145.67    13270.33    104.59 o 
   0   0   2    76217.80    67996.25    956.68 o 
   2   0   2       42.36       41.88      1.46 o 
   4   0   2      242.76      250.87      4.31 o 
   6   0   2     4499.68     4387.79     39.49 o 
   8   0   2    13472.78    15167.98    125.01 o 
  10   0   2       36.93       32.37      1.51 o 
  12   0   2     5701.80     6284.67     47.55 o 
  14   0   2     2513.06     2245.60     19.68 o 
  16   0   2      391.62      364.00      5.88 o 
  18   0   2      106.64       84.57      3.24 o 
  20   0   2      763.34      798.16     10.32 o 
  22   0   2      475.55      543.99      9.04 o 
  24   0   2       88.69      121.04      4.98 o 
  26   0   2        0.01        1.47      3.92 o 
  28   0   2       34.80       14.15      6.79 o 
  30   0   2       29.82       29.70     11.60 o 
  32   0   2      678.91      692.37     33.92 o 
  34   0   2      929.59     1033.28     43.18 o 
  36   0   2       19.87       16.01     12.29 o 
 -39   1   2        3.05       -3.32      7.97 o 
 -37   1   2       44.83       63.28     10.20 o 
 -35   1   2      274.96      307.56     16.49 o 
 -33   1   2      290.56      339.89     12.79 o 
 -31   1   2        1.81        3.87      3.98 o 
 -29   1   2       56.31       64.29      3.39 o 
 -27   1   2      207.39      209.11      4.75 o 
 -25   1   2        4.87        2.47      1.75 o 
 -23   1   2      123.21      128.88      3.20 o 
 -21   1   2       26.96       30.17      1.80 o 
 -19   1   2      308.21      333.10      4.31 o 
 -17   1   2     2596.12     2629.49     15.17 o 
 -15   1   2      421.96      477.51      4.16 o 
 -13   1   2     3659.09     3866.25     22.71 o 
 -11   1   2     3973.12     4672.65     25.86 o 
  -9   1   2      612.98      673.60      5.09 o 
  -7   1   2     4165.67     4492.39     26.86 o 
  -5   1   2     1177.88     1231.78      8.68 o 
  -3   1   2      290.42      308.31      3.60 o 
  -1   1   2      118.29      118.51      1.98 o 
   1   1   2      361.48      424.28      3.67 o 
   3   1   2     3036.28     2977.27     20.93 o 
   5   1   2      755.56      752.81      5.98 o 
   7   1   2        1.13        7.41      1.11 o 
   9   1   2        5.04        0.73      0.63 o 
  11   1   2       73.88       80.88      1.78 o 
  13   1   2      416.33      440.76      4.37 o 
  15   1   2      785.68      823.06      6.73 o 
  17   1   2       14.03       11.42      1.22 o 
  19   1   2      165.87      156.41      3.13 o 
  21   1   2     3165.26     2732.49     20.61 o 
  23   1   2     1782.03     1594.12     14.69 o 
  25   1   2      330.63      288.22      6.23 o 
  27   1   2      154.51      145.06      5.71 o 
  29   1   2      419.33      404.43     12.15 o 
  31   1   2        1.57       -4.47      4.46 o 
  33   1   2      453.90      525.39     38.48 o 
  35   1   2      541.35      572.01     22.79 o 
  37   1   2      570.58      665.05     33.23 o 
 -38   2   2        6.51       20.04      8.76 o 
 -36   2   2        2.24        3.75      7.50 o 
 -34   2   2        3.26        0.87      7.12 o 
 -32   2   2       82.90       83.93      4.72 o 
 -30   2   2        3.97        6.01      2.56 o 
 -28   2   2      678.58      653.83      9.58 o 
 -26   2   2       17.92        9.19      2.16 o 
 -24   2   2      660.17      624.21      7.82 o 
 -22   2   2     1145.80     1107.88     10.70 o 
 -20   2   2       10.80       22.70      1.60 o 
 -18   2   2      340.43      367.63      4.12 o 
 -16   2   2     1596.81     1658.76     11.22 o 
 -14   2   2      136.99      153.08      2.51 o 
 -12   2   2      259.56      273.85      3.78 o 
 -10   2   2    15614.83    16195.16     92.89 o 
  -8   2   2      456.36      568.46      7.66 o 
  -6   2   2     5012.32     5361.95     32.89 o 
  -4   2   2    41502.59    43193.25    252.48 o 
  -2   2   2     2874.10     3176.02     23.25 o 
   0   2   2      188.46      217.20      2.66 o 
   2   2   2    14188.01    15243.21     92.70 o 
   4   2   2      232.60      253.42      2.68 o 
   6   2   2      301.02      372.90      4.07 o 
   8   2   2     4140.12     4457.41     31.03 o 
  10   2   2     6184.62     6346.55     35.32 o 
  12   2   2     1673.41     1731.33     12.11 o 
  14   2   2       19.60       27.22      1.62 o 
  16   2   2     4873.83     4615.51     27.47 o 
  18   2   2     3093.19     3157.19     21.12 o 
  20   2   2        8.17        1.13      1.57 o 
  22   2   2       15.02        0.39      1.80 o 
  24   2   2        6.18        2.68      1.86 o 
  26   2   2      300.54      299.96      7.71 o 
  28   2   2       10.00        6.92      2.93 o 
  30   2   2      253.45      239.13      8.15 o 
  32   2   2       17.18       14.90      6.87 o 
  34   2   2      688.82      695.25     24.41 o 
  36   2   2       36.98       31.82      9.10 o 
 -37   3   2        0.15       -9.78      7.12 o 
 -35   3   2       12.89        3.39      4.22 o 
 -33   3   2       28.31       36.01      4.38 o 
 -31   3   2      437.91      467.52      9.06 o 
 -29   3   2       58.56       59.37      3.93 o 
 -27   3   2       78.40       79.45      4.21 o 
 -25   3   2        0.66       -0.10      2.00 o 
 -23   3   2        0.00       -0.79      1.70 o 
 -21   3   2      367.80      392.60      5.73 o 
 -19   3   2      118.83      105.02      3.02 o 
 -17   3   2      605.90      657.45      6.80 o 
 -15   3   2     1014.65     1124.41      9.15 o 
 -13   3   2     2132.31     2132.26     14.93 o 
 -11   3   2     3629.22     3905.49     24.51 o 
  -9   3   2      145.72      171.94      4.62 o 
  -7   3   2     9283.54    10313.99     62.83 o 
  -5   3   2      893.27      943.90      7.50 o 
  -3   3   2     9528.63    10226.54     61.92 o 
  -1   3   2    27292.04    29581.83    185.59 o 
   1   3   2     4283.50     4248.65     26.56 o 
   3   3   2       62.40       49.70      1.67 o 
   5   3   2      190.97      162.90      2.80 o 
   7   3   2      141.81      103.92      2.11 o 
   9   3   2     1681.74     1602.19     10.44 o 
  11   3   2        0.28       -1.22      0.80 o 
  13   3   2     2156.45     2079.42     13.96 o 
  15   3   2      362.95      356.39      5.96 o 
  17   3   2      879.46      685.09      7.63 o 
  19   3   2     2258.78     1989.49     16.17 o 
  21   3   2      676.94      587.72      7.88 o 
  23   3   2      174.38      144.13      4.31 o 
  25   3   2       49.59       41.25      3.26 o 
  27   3   2        0.06        4.91      2.78 o 
  29   3   2        9.13        7.63      3.24 o 
  31   3   2     1134.36     1214.42     18.13 o 
  33   3   2       93.30       98.88     10.66 o 
  35   3   2       48.87       35.58     14.70 o 
 -36   4   2       17.79       11.26      5.14 o 
 -34   4   2      142.51      144.11     10.63 o 
 -32   4   2       80.26       66.12      5.80 o 
 -30   4   2      104.20      112.89      5.48 o 
 -28   4   2      746.86      728.30     11.81 o 
 -26   4   2       17.49        8.45      2.59 o 
 -24   4   2     1074.59     1029.55     12.55 o 
 -22   4   2      183.39      181.59      4.39 o 
 -20   4   2       19.88       19.59      1.96 o 
 -18   4   2      484.14      461.27      6.87 o 
 -16   4   2      355.73      392.03      5.23 o 
 -14   4   2        0.76        3.92      1.05 o 
 -12   4   2      156.40      137.99      2.71 o 
 -10   4   2      273.90      283.10      4.12 o 
  -8   4   2    11395.58    12488.64     84.50 o 
  -6   4   2    17800.42    19143.12    123.79 o 
  -4   4   2       93.26       80.84      2.62 o 
  -2   4   2      568.25      608.10      6.41 o 
   0   4   2        5.73       18.92      1.08 o 
   2   4   2      809.92     1069.84      8.36 o 
   4   4   2      903.37     1096.84      8.02 o 
   6   4   2      299.73      279.38      3.86 o 
   8   4   2     3932.03     4281.50     26.35 o 
  10   4   2      356.91      317.75      4.02 o 
  12   4   2     3599.33     3497.96     29.60 o 
  14   4   2     1494.32     1391.08     12.66 o 
  16   4   2      245.93      209.39      4.13 o 
  18   4   2       45.54       14.63      1.97 o 
  20   4   2      438.01      381.88      6.61 o 
  22   4   2       18.47       13.88      2.49 o 
  24   4   2      113.34      107.01      4.54 o 
  26   4   2        0.34       -2.71      2.65 o 
  28   4   2        7.11        4.14      3.54 o 
  30   4   2     1727.41     1823.79     40.84 o 
  32   4   2     1054.40     1176.43     25.03 o 
  34   4   2        2.25        2.59      7.20 o 
 -37   5   2       44.64       31.84      8.28 o 
 -35   5   2       30.45       23.25      5.58 o 
 -33   5   2        0.45       -0.42      4.12 o 
 -31   5   2       35.70       36.39      5.03 o 
 -29   5   2      252.93      259.16      8.44 o 
 -27   5   2      388.56      406.35      9.86 o 
 -25   5   2       17.40       14.79      3.19 o 
 -23   5   2      301.47      327.81      6.54 o 
 -21   5   2      222.75      236.35      5.33 o 
 -19   5   2      119.85      111.76      4.26 o 
 -17   5   2      224.38      259.69      4.84 o 
 -15   5   2     1168.65     1010.76     10.15 o 
 -13   5   2      273.52      255.95      4.22 o 
 -11   5   2      323.34      289.69      6.20 o 
  -9   5   2      973.62     1157.39     10.50 o 
  -7   5   2    12646.32    13688.84     90.32 o 
  -5   5   2     1715.65     2010.64     17.25 o 
  -3   5   2      320.00      343.69      4.58 o 
  -1   5   2     6145.93     7023.47     38.74 o 
   1   5   2      302.03      287.39      3.95 o 
   3   5   2     6415.37     6826.08     38.12 o 
   5   5   2      362.42      369.81      4.29 o 
   7   5   2     2335.68     2525.64     17.59 o 
   9   5   2     9035.33     9377.19     58.42 o 
  11   5   2      645.25      639.12      7.85 o 
  13   5   2      500.81      480.01      6.53 o 
  15   5   2     6903.49     6368.01     43.44 o 
  17   5   2      117.19      105.66      3.70 o 
  19   5   2     1342.06     1229.41     13.55 o 
  21   5   2        0.22        3.14      2.29 o 
  23   5   2        3.16        1.17      2.78 o 
  25   5   2       25.93       29.14      4.03 o 
  27   5   2       56.21       53.33      5.21 o 
  29   5   2       94.42       99.09      6.93 o 
  31   5   2      113.97      119.19      9.25 o 
  33   5   2       40.33       28.33      7.45 o 
  35   5   2      260.56      269.88     14.18 o 
 -36   6   2        3.60       10.54      5.83 o 
 -34   6   2        3.75        3.29      4.78 o 
 -32   6   2      252.82      244.98     13.62 o 
 -30   6   2      222.15      208.18      9.63 o 
 -28   6   2      367.58      368.83     10.01 o 
 -26   6   2       93.27       87.55      7.67 o 
 -24   6   2        3.74        0.47      2.63 o 
 -22   6   2       14.34        8.97      2.34 o 
 -20   6   2      109.96      132.62      4.27 o 
 -18   6   2      408.73      396.92      6.51 o 
 -16   6   2     1878.79     1861.04     15.68 o 
 -14   6   2      144.74      129.09      3.54 o 
 -12   6   2       69.45       66.09      2.96 o 
 -10   6   2        8.57        2.78      1.35 o 
  -8   6   2     1096.34      990.36     10.24 o 
  -6   6   2     1021.67     1002.08     10.67 o 
  -4   6   2     1260.52     1377.64     11.64 o 
  -2   6   2      145.71      185.09      3.24 o 
   0   6   2     2966.99     3181.46     17.96 o 
   2   6   2     1839.55     1915.14     12.27 o 
   4   6   2      258.37      311.53      3.61 o 
   6   6   2     3034.09     3150.89     20.52 o 
   8   6   2     1690.00     1967.08     15.53 o 
  10   6   2      887.42      933.58      9.10 o 
  12   6   2     1378.88     1340.16     13.32 o 
  14   6   2      659.65      547.31      7.96 o 
  16   6   2        7.18       16.62      2.20 o 
  18   6   2     1156.13     1143.59     12.50 o 
  20   6   2       16.55       10.64      2.71 o 
  22   6   2      355.92      328.80      8.91 o 
  24   6   2      336.92      365.76     10.02 o 
  26   6   2       12.33       13.33      3.73 o 
  28   6   2     1829.19     1960.61     28.52 o 
  30   6   2      114.78      116.98      8.44 o 
  32   6   2        1.41        1.08      5.78 o 
  34   6   2       47.36       38.65      8.35 o 
 -35   7   2       82.53       77.16      8.46 o 
 -33   7   2       10.25        5.02      5.61 o 
 -31   7   2      115.05      112.23      9.55 o 
 -29   7   2        1.74       -3.71      3.54 o 
 -27   7   2       82.28       75.56      5.80 o 
 -25   7   2     1159.30     1265.31     17.73 o 
 -23   7   2       57.72       58.55      4.62 o 
 -21   7   2        1.55        1.13      2.66 o 
 -19   7   2      390.45      382.55      6.76 o 
 -17   7   2      222.81      221.69      5.35 o 
 -15   7   2      119.26      112.99      3.58 o 
 -13   7   2      509.81      473.41      8.99 o 
 -11   7   2     8344.09     8490.76     61.14 o 
  -9   7   2     7886.14     8164.43     61.27 o 
  -7   7   2        0.55        2.59      1.81 o 
  -5   7   2     1009.57     1063.23     15.02 o 
  -3   7   2       22.19       44.29      2.25 o 
  -1   7   2      515.95      503.62      6.41 o 
   1   7   2      702.86      740.82      6.46 o 
   3   7   2     2047.75     2339.21     16.00 o 
   5   7   2     3342.46     3277.09     21.16 o 
   7   7   2      376.52      349.77      5.36 o 
   9   7   2        4.20       -0.45      1.66 o 
  11   7   2        0.35       -3.35      1.67 o 
  13   7   2        1.13        0.99      1.89 o 
  15   7   2       27.08       10.93      2.55 o 
  17   7   2      359.85      386.25      7.31 o 
  19   7   2       24.46       25.25      3.01 o 
  21   7   2        0.76        0.10      2.72 o 
  23   7   2        0.03       -0.85      3.10 o 
  25   7   2       72.90       76.17      5.69 o 
  27   7   2      331.52      336.07     14.37 o 
  29   7   2      970.71     1061.80     22.23 o 
  31   7   2        0.00        8.28      6.21 o 
 -32   8   2      143.99      152.49     10.22 o 
 -30   8   2      110.69       97.23      7.98 o 
 -28   8   2       15.67        9.37      5.14 o 
 -26   8   2       41.65       47.33      4.81 o 
 -24   8   2      470.80      479.70     10.65 o 
 -22   8   2      182.97      175.77      6.72 o 
 -20   8   2      333.73      337.55      9.56 o 
 -18   8   2      113.53       88.85      4.45 o 
 -16   8   2      860.59      849.93     10.66 o 
 -14   8   2      449.75      418.04      7.66 o 
 -12   8   2      835.74      810.90     10.19 o 
 -10   8   2      248.09      219.15      5.17 o 
  -8   8   2      688.89      742.29     10.65 o 
  -6   8   2       52.93       53.54      3.45 o 
  -4   8   2       20.33       21.31      2.14 o 
  -2   8   2      102.44      126.10      4.35 o 
   0   8   2      172.31      185.30      3.77 o 
   2   8   2        3.99        3.58      1.63 o 
   4   8   2      515.12      528.39      6.39 o 
   6   8   2      245.73      285.91      5.27 o 
   8   8   2      354.33      323.19      5.82 o 
  10   8   2       18.66       42.42      2.99 o 
  12   8   2       28.94       20.35      2.94 o 
  14   8   2       87.23      101.19      4.30 o 
  16   8   2       46.35       42.84      3.54 o 
  18   8   2        0.48        0.61      2.87 o 
  20   8   2      144.60      117.97      6.46 o 
  22   8   2       14.87       15.35      3.86 o 
  24   8   2      953.07     1003.38     16.03 o 
  26   8   2      321.55      336.64     11.23 o 
  28   8   2      199.18      225.54     10.97 o 
  30   8   2       16.91       14.76      6.68 o 
 -31   9   2       31.33       27.47      6.90 o 
 -29   9   2       29.83       18.33      6.13 o 
 -27   9   2        3.29        7.16      4.51 o 
 -25   9   2       72.59       88.35      6.28 o 
 -23   9   2     1070.52     1096.04     18.61 o 
 -21   9   2        6.95       15.57      3.95 o 
 -19   9   2      280.76      272.21      8.52 o 
 -17   9   2        1.60        0.88      2.61 o 
 -15   9   2        6.09        2.57      2.86 o 
 -13   9   2      586.02      611.56      9.52 o 
 -11   9   2      197.11      199.07      5.02 o 
  -9   9   2       30.11       29.76      3.00 o 
  -7   9   2       75.84       82.10      3.57 o 
  -5   9   2       78.06       81.58      3.46 o 
  -3   9   2      127.89      129.37      3.86 o 
  -1   9   2       87.83       96.87      3.80 o 
   1   9   2      105.92      110.72      3.86 o 
   3   9   2      898.22      897.78      9.66 o 
   5   9   2      173.54      176.84      4.37 o 
   7   9   2      497.90      476.98      7.32 o 
   9   9   2      696.55      713.84      9.74 o 
  11   9   2       25.95       26.50      2.47 o 
  13   9   2       60.06       53.77      3.49 o 
  15   9   2      162.77      165.57      6.25 o 
  17   9   2       14.47       17.76      3.84 o 
  19   9   2      399.63      370.67     10.11 o 
  21   9   2       33.31       24.09      4.92 o 
  23   9   2      141.13      151.14      9.13 o 
  25   9   2       82.34      101.59      7.63 o 
  27   9   2        0.11        3.91      6.79 o 
  29   9   2      136.44      135.50     10.95 o 
 -28  10   2        9.35       14.81      5.64 o 
 -26  10   2        9.88        5.72      5.11 o 
 -24  10   2      145.49      146.31     13.79 o 
 -22  10   2      664.72      694.13     14.45 o 
 -20  10   2     2056.92     2141.20     27.07 o 
 -18  10   2       86.77       76.90      5.61 o 
 -16  10   2      216.13      231.67      7.69 o 
 -14  10   2      592.85      573.64     10.59 o 
 -12  10   2      324.27      337.05      9.87 o 
 -10  10   2      575.73      587.04     10.91 o 
  -8  10   2      812.35      845.09     11.51 o 
  -6  10   2      464.69      472.69      7.50 o 
  -4  10   2      296.63      313.77      6.72 o 
  -2  10   2      522.84      532.36      8.64 o 
   0  10   2     1347.05     1450.55     15.97 o 
   2  10   2       20.45       15.35      2.70 o 
   4  10   2      793.96      836.03     10.13 o 
   6  10   2      413.72      401.55      6.83 o 
   8  10   2      538.53      539.29      9.02 o 
  10  10   2      264.01      285.64      7.01 o 
  12  10   2      428.17      454.21      9.10 o 
  14  10   2       59.52       49.53      5.32 o 
  16  10   2        7.57        5.99      3.85 o 
  18  10   2      182.89      186.03      9.64 o 
  20  10   2       70.40       70.34      8.68 o 
  22  10   2      236.70      228.65     10.69 o 
  24  10   2       21.86       31.06      7.89 o 
  26  10   2        3.54        6.61      5.84 o 
 -27  11   2      112.49      111.95      9.76 o 
 -25  11   2        0.68        2.78      5.63 o 
 -23  11   2      486.35      491.44     15.77 o 
 -21  11   2       33.96       29.54      5.34 o 
 -19  11   2      159.42      164.16      7.70 o 
 -17  11   2      424.62      417.80     11.52 o 
 -15  11   2      738.12      750.93     13.73 o 
 -13  11   2       19.56       22.34      3.42 o 
 -11  11   2     2058.06     2163.08     26.92 o 
  -9  11   2     1197.00     1233.40     18.48 o 
  -7  11   2       55.73       51.76      5.84 o 
  -5  11   2       55.38       65.53      4.82 o 
  -3  11   2        1.64        1.42      2.73 o 
  -1  11   2      262.29      270.38      8.79 o 
   1  11   2      323.36      305.08      7.22 o 
   3  11   2       33.87       34.26      3.15 o 
   5  11   2       30.33       37.81      6.01 o 
   7  11   2       65.84       66.51      4.69 o 
   9  11   2      473.49      440.55      9.73 o 
  11  11   2       40.25       35.39      4.22 o 
  13  11   2      323.46      338.57     11.92 o 
  15  11   2       80.06       70.82      6.95 o 
  17  11   2        0.06       -3.15      3.78 o 
  19  11   2       50.96       53.52      6.53 o 
  21  11   2      263.99      286.20     12.56 o 
  23  11   2      880.51      962.19     62.33 o 
  25  11   2        3.39        4.73      7.21 o 
 -24  12   2       67.67       72.68      8.20 o 
 -22  12   2        6.41       -1.31      5.41 o 
 -20  12   2      318.29      319.59     11.58 o 
 -18  12   2     1230.98     1342.49     26.50 o 
 -16  12   2      259.97      275.72     15.48 o 
 -14  12   2      156.11      140.64      8.89 o 
 -12  12   2        4.02        3.37      4.82 o 
 -10  12   2      187.80      165.63     11.76 o 
  -8  12   2        4.71       -1.36      5.80 o 
  -6  12   2      609.50      603.14     19.25 o 
  -4  12   2      424.29      457.25     13.49 o 
  -2  12   2      249.52      263.68      8.87 o 
   0  12   2      267.32      279.05      8.98 o 
   2  12   2      426.56      429.65     13.84 o 
   4  12   2      173.42      179.92     10.04 o 
   6  12   2      677.76      703.66     14.74 o 
   8  12   2       23.13       30.74      4.59 o 
  10  12   2        2.25        6.13      3.72 o 
  12  12   2       12.99       18.44      3.95 o 
  14  12   2      332.89      345.09     12.35 o 
  16  12   2       15.79        6.36      4.64 o 
  18  12   2       20.55       16.25      6.16 o 
  20  12   2       16.35       19.87     10.68 o 
  22  12   2        1.19       12.47      6.56 o 
 -19  13   2      645.40      722.60     19.10 o 
 -17  13   2       21.09       20.25      8.58 o 
 -15  13   2       41.82       41.76      8.42 o 
 -13  13   2        8.43        9.16      9.01 o 
 -11  13   2      426.19      517.76     37.50 o 
  -9  13   2        2.31        5.39      6.56 o 
  -7  13   2      379.62      376.13     16.15 o 
  -5  13   2      332.73      350.57     55.65 o 
  -3  13   2      155.83      138.47     15.14 o 
  -1  13   2       30.68       30.53      4.71 o 
   1  13   2      219.42      242.28      8.98 o 
   3  13   2      792.06      851.37     22.35 o 
   5  13   2       97.42       93.49      6.26 o 
   7  13   2       72.24       60.66      7.09 o 
   9  13   2       45.68       28.29      5.24 o 
  11  13   2      253.87      252.30     11.90 o 
  13  13   2       37.93       43.89      6.01 o 
  15  13   2       61.42       64.39      7.20 o 
  17  13   2      114.25      119.16     14.00 o 
 -14  14   2      105.51      131.89     19.56 o 
 -12  14   2        3.01        3.43     10.95 o 
 -10  14   2        0.06       17.02      8.55 o 
  -8  14   2       80.15       77.91     13.80 o 
  -6  14   2       66.48       76.62     13.42 o 
  -4  14   2      308.13      345.61     21.33 o 
  -2  14   2      207.29      211.16     16.08 o 
   0  14   2       10.33        5.04     12.28 o 
   2  14   2        6.44       11.99      4.92 o 
   4  14   2      111.38      101.02     11.68 o 
   6  14   2      308.98      347.61     21.08 o 
   8  14   2       95.81       96.10     12.42 o 
  10  14   2        7.02       10.21     11.11 o 
  12  14   2        3.27       -1.46     10.98 o 
  -5  15   2       92.95       67.45     12.94 o 
  -3  15   2      451.92      486.40     24.07 o 
  -1  15   2      305.09      331.83     18.40 o 
   1  15   2       64.76       75.43      6.95 o 
   3  15   2       31.50       44.59     10.46 o 
 -39   1   3      211.94      214.30     17.77 o 
 -37   1   3        2.48       -1.37      7.57 o 
 -35   1   3       10.25        6.39     10.20 o 
 -33   1   3      139.74      158.10      9.44 o 
 -31   1   3     1194.24     1221.40     21.29 o 
 -29   1   3      500.37      485.09      8.02 o 
 -27   1   3      400.95      367.17      6.76 o 
 -25   1   3      596.37      541.64      7.19 o 
 -23   1   3       32.61       49.49      2.94 o 
 -21   1   3      400.15      412.74      4.93 o 
 -19   1   3      202.52      176.16      2.99 o 
 -17   1   3     1545.02     1652.26     11.37 o 
 -15   1   3      532.28      436.36      4.32 o 
 -13   1   3     1912.34     2376.15     14.97 o 
 -11   1   3     2090.66     1920.37     11.46 o 
  -9   1   3     4019.02     4405.25     23.24 o 
  -7   1   3     1426.99     1463.35      9.17 o 
  -5   1   3      819.99      744.30      5.25 o 
  -3   1   3     6001.48     6490.49     43.81 o 
  -1   1   3     5002.39     5177.16     32.75 o 
   1   1   3       71.03      103.89      2.02 o 
   3   1   3     7131.53     7641.30     47.46 o 
   5   1   3     3131.85     3177.44     23.70 o 
   7   1   3     7492.57     8062.75     44.96 o 
   9   1   3     1043.73     1188.35      8.38 o 
  11   1   3       38.69       47.09      1.69 o 
  13   1   3       91.79       90.18      1.99 o 
  15   1   3      522.00      516.24      5.08 o 
  17   1   3     2474.18     2367.69     15.71 o 
  19   1   3      397.82      297.40      4.49 o 
  21   1   3     1940.12     1769.09     15.53 o 
  23   1   3      294.36      262.16      5.79 o 
  25   1   3       89.08       99.71      5.35 o 
  27   1   3       67.93       68.14      4.77 o 
  29   1   3       17.91       14.09      4.77 o 
  31   1   3      308.92      312.56     13.91 o 
  33   1   3       40.03       37.33      9.09 o 
  35   1   3       36.45       34.42     17.86 o 
 -38   2   3       59.45       54.21     10.10 o 
 -36   2   3       23.66       21.83      8.33 o 
 -34   2   3       11.64        9.36      6.03 o 
 -32   2   3        4.02        4.64      2.88 o 
 -30   2   3       45.37       42.67      3.84 o 
 -28   2   3        5.57        1.57      2.17 o 
 -26   2   3      554.58      529.25      7.40 o 
 -24   2   3       46.72       58.38      2.97 o 
 -22   2   3       65.20       32.58      2.24 o 
 -20   2   3       49.88       54.62      2.59 o 
 -18   2   3       84.64       95.61      2.29 o 
 -16   2   3      571.80      518.93      5.01 o 
 -14   2   3     2014.84     2053.30     13.11 o 
 -12   2   3      672.66      673.35      5.52 o 
 -10   2   3      950.77     1010.38      7.15 o 
  -8   2   3    12409.71    13214.51     74.27 o 
  -6   2   3      167.46      132.21      2.46 o 
  -4   2   3     4077.89     4075.53     25.32 o 
  -2   2   3     1052.20      934.33      6.68 o 
   0   2   3      128.54       74.27      1.16 o 
   2   2   3     3577.03     3599.55     31.24 o 
   4   2   3     1557.14     1738.41     11.40 o 
   6   2   3        0.18       -0.38      0.70 o 
   8   2   3      583.41      632.05      6.19 o 
  10   2   3      606.19      645.39      5.56 o 
  12   2   3      446.09      456.86      4.69 o 
  14   2   3     2126.28     1957.77     13.73 o 
  16   2   3     2523.76     2530.44     18.54 o 
  18   2   3     1456.57     1473.35     13.65 o 
  20   2   3       47.88       68.46      3.14 o 
  22   2   3       65.26       64.04      3.21 o 
  24   2   3      927.30      950.56     11.82 o 
  26   2   3      103.34      113.78      5.17 o 
  28   2   3        2.79        0.95      3.12 o 
  30   2   3      881.35      894.75     15.73 o 
  32   2   3      522.76      519.12     26.33 o 
  34   2   3        1.46        4.25      7.66 o 
  36   2   3        8.63        7.01      7.87 o 
 -37   3   3       55.01       64.63     10.34 o 
 -35   3   3        5.06        6.40      3.66 o 
 -33   3   3       97.13      103.24      5.96 o 
 -31   3   3       16.07       15.01      3.30 o 
 -29   3   3      267.54      267.33      6.70 o 
 -27   3   3      138.17      144.67      5.04 o 
 -25   3   3      103.95      105.54      3.86 o 
 -23   3   3      304.27      264.94      5.28 o 
 -21   3   3      374.67      264.45      4.73 o 
 -19   3   3      412.85      422.39      5.87 o 
 -17   3   3        5.10        2.40      1.29 o 
 -15   3   3      212.50      220.19      3.69 o 
 -13   3   3     2911.61     3106.28     19.75 o 
 -11   3   3     4840.00     5351.88     30.69 o 
  -9   3   3     3702.22     4373.76     27.50 o 
  -7   3   3      436.33      601.38      5.59 o 
  -5   3   3     1425.35     1420.89      9.67 o 
  -3   3   3        0.96        1.28      0.84 o 
  -1   3   3    11386.90    12424.71     66.96 o 
   1   3   3     1536.98     1467.70     10.20 o 
   3   3   3     7073.83     7798.63     44.40 o 
   5   3   3      426.87      381.18      3.70 o 
   7   3   3    11662.17    13039.99     84.27 o 
   9   3   3      492.32      519.35      4.96 o 
  11   3   3     1023.76     1032.23      9.23 o 
  13   3   3      177.19      161.94      3.38 o 
  15   3   3     4854.37     4529.18     30.14 o 
  17   3   3       93.02       95.73      3.09 o 
  19   3   3      524.84      407.52      6.29 o 
  21   3   3      108.89       82.83      3.51 o 
  23   3   3      193.28      176.86      4.89 o 
  25   3   3       57.69       42.62      3.54 o 
  27   3   3      186.52      186.58      6.67 o 
  29   3   3        7.77        4.63      3.51 o 
  31   3   3       64.82       76.41      6.73 o 
  33   3   3       25.48       30.69      6.08 o 
  35   3   3       77.49       78.22     17.65 o 
 -38   4   3        4.03        2.19      7.93 o 
 -36   4   3      100.87      100.72      8.96 o 
 -34   4   3       74.55       81.90      6.81 o 
 -32   4   3       92.83       96.03      5.44 o 
 -30   4   3       51.32       34.20      3.90 o 
 -28   4   3       80.91       97.05      6.03 o 
 -26   4   3      215.90      215.51      6.11 o 
 -24   4   3      167.00      174.13      4.83 o 
 -22   4   3      152.39      198.08      4.51 o 
 -20   4   3      570.82      613.43      7.28 o 
 -18   4   3      775.43      798.03      8.41 o 
 -16   4   3      216.75      184.40      3.59 o 
 -14   4   3      129.17      127.80      2.75 o 
 -12   4   3      169.40      155.96      2.96 o 
 -10   4   3      356.16      319.10      4.45 o 
  -8   4   3     1578.68     1900.16     14.68 o 
  -6   4   3     3271.14     3407.63     22.77 o 
  -4   4   3     3407.55     3786.59     24.74 o 
  -2   4   3     3234.31     3568.54     21.06 o 
   0   4   3       79.60       86.23      2.27 o 
   2   4   3     5221.96     5457.92     30.96 o 
   4   4   3      820.14      891.63      6.61 o 
   6   4   3     3175.47     3308.32     19.48 o 
   8   4   3       50.04       30.93      1.34 o 
  10   4   3     1050.61     1095.51      8.87 o 
  12   4   3     4917.86     4721.40     31.23 o 
  14   4   3      472.16      456.28      6.75 o 
  16   4   3     2236.82     2280.78     18.38 o 
  18   4   3      153.16      163.64      4.19 o 
  20   4   3        0.12        1.71      1.84 o 
  22   4   3      383.04      337.03      6.71 o 
  24   4   3      481.87      458.69     10.46 o 
  26   4   3       56.20       56.70      4.56 o 
  28   4   3      204.20      203.10      7.89 o 
  30   4   3       89.56      102.92      7.49 o 
  32   4   3       54.29       64.26     11.75 o 
  34   4   3       79.48       96.81     12.89 o 
 -37   5   3        0.86       -5.48      5.34 o 
 -35   5   3       50.70       46.22      6.32 o 
 -33   5   3       24.72       31.26      5.43 o 
 -31   5   3       36.09       34.99      4.71 o 
 -29   5   3       48.47       49.62      4.88 o 
 -27   5   3       99.38      108.84      6.29 o 
 -25   5   3      994.79     1015.51     14.98 o 
 -23   5   3      345.76      348.08      6.99 o 
 -21   5   3      384.34      363.09      6.21 o 
 -19   5   3     3028.80     2785.09     22.29 o 
 -17   5   3     1171.99     1065.97     10.91 o 
 -15   5   3      242.30      284.24      4.87 o 
 -13   5   3     1199.24     1261.16     11.76 o 
 -11   5   3      141.29      138.18      4.19 o 
  -9   5   3     7124.68     7384.19     50.19 o 
  -7   5   3     9399.93     9842.56     67.17 o 
  -5   5   3      881.44      907.39      9.08 o 
  -3   5   3     2828.71     3138.64     19.34 o 
  -1   5   3      723.61      757.51      7.33 o 
   1   5   3       41.60       58.02      1.87 o 
   3   5   3     2823.68     3210.87     19.15 o 
   5   5   3     6893.50     7200.44     42.10 o 
   7   5   3       26.04       34.67      1.44 o 
   9   5   3       30.41       28.58      1.89 o 
  11   5   3      361.76      383.13      5.47 o 
  13   5   3      907.20      914.61      9.78 o 
  15   5   3        4.52        0.64      1.76 o 
  17   5   3        0.04        9.86      2.23 o 
  19   5   3      150.45      112.80      4.29 o 
  21   5   3       98.02       99.95      5.06 o 
  23   5   3      344.76      344.77      8.72 o 
  25   5   3       26.98       18.69      4.13 o 
  27   5   3       14.36       25.57      4.42 o 
  29   5   3     1035.59     1108.84     20.00 o 
  31   5   3      277.92      303.42     16.02 o 
  33   5   3      104.63      105.02     10.18 o 
 -36   6   3        2.80        5.61      5.69 o 
 -34   6   3        4.30        5.23      4.89 o 
 -32   6   3       53.81       51.78      6.42 o 
 -30   6   3      205.13      205.33     10.28 o 
 -28   6   3      308.00      301.28      9.19 o 
 -26   6   3      114.42      114.18      6.24 o 
 -24   6   3        6.91        8.25      2.83 o 
 -22   6   3      178.49      182.74      5.31 o 
 -20   6   3       69.74       91.56      3.88 o 
 -18   6   3     1191.75     1121.63     11.75 o 
 -16   6   3       17.91       18.63      3.02 o 
 -14   6   3     1939.99     1841.47     21.56 o 
 -12   6   3       57.30       62.85      3.08 o 
 -10   6   3      863.70      784.62      8.49 o 
  -8   6   3      683.04      851.51      7.98 o 
  -6   6   3      919.18      930.72     13.52 o 
  -4   6   3     1019.48     1121.34      9.88 o 
  -2   6   3      884.72      922.30      8.20 o 
   0   6   3      428.70      454.21      4.91 o 
   2   6   3       92.38      108.27      2.83 o 
   4   6   3       91.93       94.62      2.24 o 
   6   6   3       43.21       38.89      1.93 o 
   8   6   3        9.42       37.60      1.93 o 
  10   6   3       31.46       30.35      2.26 o 
  12   6   3      355.59      304.70      5.73 o 
  14   6   3      140.60      131.06      3.90 o 
  16   6   3       41.29       28.84      3.43 o 
  18   6   3      445.65      381.85      7.18 o 
  20   6   3      528.55      504.54      9.05 o 
  22   6   3        0.00       -0.32      3.06 o 
  24   6   3      563.60      583.04     12.57 o 
  26   6   3      153.79      164.96      7.57 o 
  28   6   3       14.73       23.27      5.21 o 
  30   6   3      175.92      202.03     12.72 o 
  32   6   3      205.48      232.77     17.16 o 
 -35   7   3        2.42       -2.24      5.51 o 
 -33   7   3        0.06        4.52      8.82 o 
 -31   7   3       59.54       56.07      6.56 o 
 -29   7   3        3.10       -0.35      3.67 o 
 -27   7   3      188.58      218.21      8.27 o 
 -25   7   3        0.01       -3.68      3.09 o 
 -23   7   3      329.95      342.23      8.51 o 
 -21   7   3       81.36       74.76      4.21 o 
 -19   7   3      265.88      269.64      6.61 o 
 -17   7   3        0.00        2.62      2.04 o 
 -15   7   3     1998.28     1929.48     18.93 o 
 -13   7   3      115.00      151.56      7.91 o 
 -11   7   3     1110.31     1105.55     17.25 o 
  -9   7   3     1504.62     1541.73     14.85 o 
  -7   7   3     9557.06     9938.06     67.94 o 
  -5   7   3     1527.88     1432.15     13.81 o 
  -3   7   3     1425.05     1545.79     11.15 o 
  -1   7   3      249.78      219.93      4.38 o 
   1   7   3     2836.17     2838.78     19.43 o 
   3   7   3     1937.04     2139.95     15.03 o 
   5   7   3      260.49      235.58      4.22 o 
   7   7   3       27.67       46.77      3.18 o 
   9   7   3      290.11      314.55      5.36 o 
  11   7   3     1204.89     1171.08     12.09 o 
  13   7   3      218.57      204.79      5.16 o 
  15   7   3      209.45      155.95      4.87 o 
  17   7   3      813.25      821.17     11.19 o 
  19   7   3     1203.12     1195.91     15.36 o 
  21   7   3      589.83      626.19     11.55 o 
  23   7   3      721.38      714.83     15.14 o 
  25   7   3      179.97      193.07     10.35 o 
  27   7   3       57.92       63.38      7.30 o 
  29   7   3      110.11      130.78      9.15 o 
  31   7   3       79.67      124.40     13.45 o 
 -32   8   3        6.69        9.97      5.58 o 
 -30   8   3        8.12        6.94      5.12 o 
 -28   8   3      359.73      381.33     11.58 o 
 -26   8   3      124.08      122.90      8.50 o 
 -24   8   3       15.99       10.33      3.62 o 
 -22   8   3      202.79      217.42      7.24 o 
 -20   8   3     1504.29     1507.17     20.50 o 
 -18   8   3       27.91       23.42      3.38 o 
 -16   8   3     1514.59     1579.02     16.65 o 
 -14   8   3     3489.05     3374.74     29.12 o 
 -12   8   3       47.24       46.58      3.13 o 
 -10   8   3       13.16       12.44      1.88 o 
  -8   8   3        5.13        8.59      2.27 o 
  -6   8   3     1547.40     1521.23     15.74 o 
  -4   8   3      560.25      575.53      7.82 o 
  -2   8   3     1806.57     1919.70     14.02 o 
   0   8   3     2465.18     2588.71     19.45 o 
   2   8   3     2482.29     2628.21     20.40 o 
   4   8   3       52.91       48.66      2.56 o 
   6   8   3     1295.00     1265.93     12.65 o 
   8   8   3       34.70       56.86      3.05 o 
  10   8   3      136.58      156.38      4.23 o 
  12   8   3      939.07      936.54     12.72 o 
  14   8   3      336.66      272.88      6.49 o 
  16   8   3        2.54        8.46      2.93 o 
  18   8   3      383.84      387.42      9.83 o 
  20   8   3       66.20       76.17      5.75 o 
  22   8   3       26.18       22.66      4.66 o 
  24   8   3      257.76      255.35     10.23 o 
  26   8   3       82.54       84.14      7.74 o 
  28   8   3       48.70       49.52      7.23 o 
  30   8   3      382.76      414.88     19.82 o 
 -31   9   3        4.31        5.69      5.87 o 
 -29   9   3        4.03       10.95      5.84 o 
 -27   9   3       89.87       77.11      9.20 o 
 -25   9   3      282.35      284.06      8.92 o 
 -23   9   3      634.13      647.17     13.78 o 
 -21   9   3        4.52       14.85      3.93 o 
 -19   9   3       30.99       23.33      4.01 o 
 -17   9   3      217.79      215.63      6.10 o 
 -15   9   3      404.31      407.42     10.15 o 
 -13   9   3      278.74      267.72      6.42 o 
 -11   9   3     7325.45     7509.55     56.09 o 
  -9   9   3     1799.96     1826.65     19.02 o 
  -7   9   3      636.79      633.63      9.95 o 
  -5   9   3      604.80      584.52      8.45 o 
  -3   9   3     1903.40     1964.15     16.16 o 
  -1   9   3       73.22       67.09      3.37 o 
   1   9   3      512.31      507.53      8.49 o 
   3   9   3       76.19       96.35      3.37 o 
   5   9   3      233.42      206.37      4.97 o 
   7   9   3      169.21      143.07      4.40 o 
   9   9   3        6.74        3.42      1.92 o 
  11   9   3       33.35       20.98      2.75 o 
  13   9   3     1010.54     1033.89     15.15 o 
  15   9   3      356.37      307.11      9.41 o 
  17   9   3        0.45       -1.16      3.64 o 
  19   9   3       64.57       68.17      6.46 o 
  21   9   3      650.56      684.96     18.22 o 
  23   9   3     1575.85     1656.92     26.19 o 
  25   9   3        0.01        6.45      4.93 o 
  27   9   3     1215.54     1320.53     28.41 o 
 -30  10   3      294.15      296.54     17.40 o 
 -28  10   3       89.54       95.65      8.20 o 
 -26  10   3       16.67       11.91      5.35 o 
 -24  10   3        6.71       10.35      4.91 o 
 -22  10   3       29.73       33.14      5.04 o 
 -20  10   3       87.42      101.03      7.45 o 
 -18  10   3      906.56      944.19     15.79 o 
 -16  10   3       27.12       22.23      3.85 o 
 -14  10   3      341.50      346.03      8.29 o 
 -12  10   3     1229.20     1207.98     18.17 o 
 -10  10   3       35.93       36.73      4.09 o 
  -8  10   3      173.63      172.17      5.71 o 
  -6  10   3       17.86       19.32      2.60 o 
  -4  10   3      965.74      991.81     12.51 o 
  -2  10   3      494.21      491.32      7.70 o 
   0  10   3      812.83      868.73     11.30 o 
   2  10   3        8.35        3.31      2.88 o 
   4  10   3       42.05       34.46      2.95 o 
   6  10   3        0.53        2.99      2.21 o 
   8  10   3        0.01        2.24      2.54 o 
  10  10   3        0.00        5.60      2.50 o 
  12  10   3        6.72        7.66      3.44 o 
  14  10   3      594.44      596.80     14.00 o 
  16  10   3       81.57       78.47      6.05 o 
  18  10   3       11.92       14.06      4.84 o 
  20  10   3      113.08      110.99      8.73 o 
  22  10   3        0.00        3.45      5.48 o 
  24  10   3       10.44       19.31      6.94 o 
  26  10   3       75.08       82.40      9.03 o 
 -27  11   3       28.68       18.46      6.39 o 
 -25  11   3        3.83        2.98      7.34 o 
 -23  11   3       55.68       46.53      6.70 o 
 -21  11   3       29.70       24.28      5.45 o 
 -19  11   3       10.05        3.21      5.31 o 
 -17  11   3       44.92       40.42      4.99 o 
 -15  11   3      141.70      132.50      6.76 o 
 -13  11   3      475.89      470.69     17.77 o 
 -11  11   3      711.92      747.83     20.41 o 
  -9  11   3       87.60       88.44      6.28 o 
  -7  11   3      198.06      192.13     12.09 o 
  -5  11   3        0.19       -1.45      3.95 o 
  -3  11   3        0.05        0.26      2.60 o 
  -1  11   3        8.80        7.22      2.77 o 
   1  11   3      257.95      247.50      7.46 o 
   3  11   3      224.65      227.53      8.50 o 
   5  11   3      122.85      110.47      6.19 o 
   7  11   3       11.14       16.99      3.69 o 
   9  11   3       23.58       20.63      3.93 o 
  11  11   3       45.20       37.54      4.67 o 
  13  11   3        2.93        3.27      3.95 o 
  15  11   3        1.39       -1.35      3.96 o 
  17  11   3       67.89       49.44      7.87 o 
  19  11   3      332.90      367.14     14.73 o 
  21  11   3        0.06       10.79      6.04 o 
  23  11   3        5.06       -0.76      6.53 o 
 -24  12   3       77.37       64.35      8.13 o 
 -22  12   3       44.12       31.78      6.78 o 
 -20  12   3        0.51       -2.81      4.53 o 
 -18  12   3        4.18        3.89      4.33 o 
 -16  12   3        0.38       -1.36      3.75 o 
 -14  12   3      131.73      132.26      8.74 o 
 -12  12   3      551.88      553.29     14.88 o 
 -10  12   3      247.16      262.88     14.16 o 
  -8  12   3      223.76      195.59     13.19 o 
  -6  12   3       36.09       25.96      5.86 o 
  -4  12   3      104.77       90.22      8.94 o 
  -2  12   3       69.49       66.77      5.44 o 
   0  12   3      187.67      173.59      7.83 o 
   2  12   3        0.00        4.11      3.66 o 
   4  12   3      112.90      118.17      7.45 o 
   6  12   3       49.77       42.27      8.70 o 
   8  12   3       61.59       63.49      5.79 o 
  10  12   3       22.95       29.24      4.94 o 
  12  12   3       56.35       72.38      6.92 o 
  14  12   3      129.69      130.48      8.25 o 
  16  12   3       33.17       40.55      6.20 o 
  18  12   3      200.70      245.55     20.73 o 
  20  12   3       51.34       62.32      9.45 o 
 -21  13   3        5.29        2.30      5.50 o 
 -19  13   3       14.72       14.75      8.27 o 
 -17  13   3      373.81      366.64     17.13 o 
 -15  13   3       33.86       13.90     10.13 o 
 -13  13   3      276.45      302.85     19.38 o 
 -11  13   3       59.54       58.44     10.76 o 
  -9  13   3      353.76      353.67     18.83 o 
  -7  13   3       10.48       13.77     14.14 o 
  -5  13   3       65.16       49.63      9.45 o 
  -3  13   3        5.03        5.03      5.45 o 
  -1  13   3      236.99      255.18      9.18 o 
   1  13   3       42.20       33.52      5.03 o 
   3  13   3       13.77       19.40      4.70 o 
   5  13   3       35.57       40.30      5.58 o 
   7  13   3       14.54       13.38      5.57 o 
   9  13   3       55.17       37.27      5.92 o 
  11  13   3        1.52       10.03      8.53 o 
  13  13   3       30.63       36.08      7.55 o 
  15  13   3       74.63       87.72      9.57 o 
  17  13   3       21.07       27.21      7.18 o 
 -14  14   3        3.21        4.33     11.94 o 
 -12  14   3       76.20       77.84     12.05 o 
 -10  14   3       32.40       22.58     11.76 o 
  -8  14   3      256.21      265.27     21.13 o 
  -6  14   3       67.21       63.31     12.78 o 
  -4  14   3      318.63      324.66     21.10 o 
  -2  14   3        0.22        3.02      8.73 o 
   0  14   3       19.61       27.28      5.49 o 
   2  14   3       76.69       77.61      7.04 o 
   4  14   3       39.01       36.21      6.76 o 
   6  14   3      267.97      268.74     26.62 o 
   8  14   3        1.60        6.77      5.10 o 
  10  14   3       40.72       29.53      6.40 o 
  12  14   3        2.60        6.35      6.60 o 
  -5  15   3        0.61       11.56     10.12 o 
  -3  15   3       91.02       67.78     12.38 o 
  -1  15   3       11.29       19.62      8.94 o 
   1  15   3       53.60       52.69      6.69 o 
 -40   0   4       89.36       61.36     15.53 o 
 -38   0   4      141.00      113.28     18.33 o 
 -36   0   4      224.13      229.94     21.78 o 
 -34   0   4     1608.50     1744.18     51.64 o 
 -32   0   4      280.08      303.75     13.43 o 
 -30   0   4      184.00      184.68     14.66 o 
 -28   0   4      168.46      189.25      9.00 o 
 -26   0   4     3687.58     3490.77     32.58 o 
 -24   0   4       35.02       30.58      2.49 o 
 -22   0   4     1098.48     1128.17     12.30 o 
 -20   0   4     5921.26     5722.09     45.41 o 
 -18   0   4       71.84       86.99      4.17 o 
 -16   0   4       45.54       54.91      2.24 o 
 -14   0   4      726.30      729.99      8.14 o 
 -12   0   4     3226.41     3425.52     24.01 o 
 -10   0   4     4563.48     4846.59     36.22 o 
  -8   0   4     2130.80     2395.29     19.19 o 
  -6   0   4     7500.04     7290.02     53.28 o 
  -4   0   4     1183.90     1065.98      9.00 o 
  -2   0   4     5031.38     4826.46     35.71 o 
   0   0   4    71427.65    69670.86    697.44 o 
   2   0   4     7288.65     7521.10     66.05 o 
   4   0   4     1498.55     1367.27     13.86 o 
   6   0   4    23561.42    25303.67    193.63 o 
   8   0   4    15451.88    15930.77    131.39 o 
  10   0   4     1423.73     1287.08     13.45 o 
  12   0   4     1787.54     1784.31     17.43 o 
  14   0   4     1044.23      945.59     11.24 o 
  16   0   4      214.89      215.62      5.07 o 
  18   0   4     3973.82     3787.41     36.74 o 
  20   0   4      144.41      135.48      5.01 o 
  22   0   4      806.42      797.42     20.51 o 
  24   0   4     2308.18     2316.39     30.25 o 
  26   0   4       20.26       22.53      6.17 o 
  28   0   4       12.22       13.39      7.35 o 
  30   0   4       77.24       76.64     10.73 o 
  32   0   4       43.23       57.96     13.95 o 
  34   0   4       67.75       77.74     15.70 o 
 -39   1   4       30.98       30.81      9.84 o 
 -37   1   4       39.48       11.81      8.44 o 
 -35   1   4        0.88       -3.41      6.78 o 
 -33   1   4      216.45      228.20      9.71 o 
 -31   1   4       80.88       90.27      5.45 o 
 -29   1   4        3.18       -2.02      1.99 o 
 -27   1   4       29.03       22.22      2.43 o 
 -25   1   4      439.23      370.38      5.78 o 
 -23   1   4     3148.26     2806.82     18.65 o 
 -21   1   4      555.43      406.32      4.85 o 
 -19   1   4      376.74      421.11      4.88 o 
 -17   1   4      208.46      220.91      3.73 o 
 -15   1   4      410.72      476.22      4.42 o 
 -13   1   4      280.67      270.78      3.15 o 
 -11   1   4      195.61      336.34      3.42 o 
  -9   1   4      379.70      469.06      3.61 o 
  -7   1   4     7037.99     7853.09     41.68 o 
  -5   1   4      714.79      721.04      5.65 o 
  -3   1   4     2982.28     3162.16     17.46 o 
  -1   1   4     1634.14     1726.69     10.82 o 
   1   1   4     1074.95     1044.04      8.15 o 
   3   1   4     3513.72     3975.32     27.12 o 
   5   1   4      576.25      596.31      5.86 o 
   7   1   4     2895.17     3216.33     19.22 o 
   9   1   4      436.38      566.06      5.07 o 
  11   1   4       26.92       25.25      1.25 o 
  13   1   4       13.66        9.45      1.06 o 
  15   1   4      512.34      505.41      5.51 o 
  17   1   4      839.98      783.99      8.70 o 
  19   1   4        0.12        0.27      1.36 o 
  21   1   4      548.38      522.39      8.01 o 
  23   1   4       10.04        4.76      2.20 o 
  25   1   4        7.75        8.45      3.78 o 
  27   1   4      700.66      691.49     13.67 o 
  29   1   4        2.39        2.32      4.83 o 
  31   1   4       45.61       38.85      8.58 o 
  33   1   4       23.29        9.67      7.56 o 
  35   1   4       31.48       31.21      9.37 o 
 -38   2   4      344.57      409.85     20.71 o 
 -36   2   4      170.00      164.38     13.06 o 
 -34   2   4       24.06       16.32      5.86 o 
 -32   2   4      188.68      199.02      7.17 o 
 -30   2   4      105.25      129.27      4.87 o 
 -28   2   4       33.86       23.51      2.52 o 
 -26   2   4       78.14       73.73      3.23 o 
 -24   2   4      476.22      385.90      5.89 o 
 -22   2   4      124.79      119.38      3.45 o 
 -20   2   4        3.45        2.06      1.31 o 
 -18   2   4     2633.36     2527.34     16.15 o 
 -16   2   4      246.08      272.20      3.57 o 
 -14   2   4      113.76      110.21      2.27 o 
 -12   2   4      762.31      718.05      5.63 o 
 -10   2   4     2195.53     2321.89     13.59 o 
  -8   2   4      254.99      359.72      3.27 o 
  -6   2   4     2239.48     2284.69     14.50 o 
  -4   2   4       21.87       13.44      0.75 o 
  -2   2   4      309.11      323.25      3.37 o 
   0   2   4      895.82      876.54      5.67 o 
   2   2   4     9302.13    10289.49     57.92 o 
   4   2   4    25553.82    27365.54    155.03 o 
   6   2   4     1479.27     1480.58     10.35 o 
   8   2   4     3972.80     4012.03     24.30 o 
  10   2   4      567.98      565.06      7.11 o 
  12   2   4        3.83        0.83      0.91 o 
  14   2   4      394.67      417.24      5.47 o 
  16   2   4       69.01       80.61      3.06 o 
  18   2   4      199.41      190.40      4.35 o 
  20   2   4      129.57      134.47      4.09 o 
  22   2   4      219.06      197.54      5.34 o 
  24   2   4      284.17      267.04      7.08 o 
  26   2   4       77.08       68.20      5.50 o 
  28   2   4       77.27       73.81      5.45 o 
  30   2   4      107.02       88.85      7.43 o 
  32   2   4        0.32        0.15      9.16 o 
  34   2   4       19.76       18.25      7.82 o 
 -39   3   4        2.97        5.28     13.57 o 
 -37   3   4       25.66       15.53      6.73 o 
 -35   3   4      229.78      216.23     10.60 o 
 -33   3   4       76.07       86.34      4.91 o 
 -31   3   4      975.30     1047.22     14.02 o 
 -29   3   4       46.75       65.22      3.97 o 
 -27   3   4      363.36      337.64      6.79 o 
 -25   3   4       36.13       28.57      2.68 o 
 -23   3   4       93.38       75.67      3.43 o 
 -21   3   4     1281.03     1103.11     11.45 o 
 -19   3   4     7193.88     6311.09     40.84 o 
 -17   3   4    10655.16    10168.55     60.42 o 
 -15   3   4       45.22       31.24      1.66 o 
 -13   3   4      104.82      144.55      2.57 o 
 -11   3   4     1665.65     2178.39     13.77 o 
  -9   3   4     4223.67     4543.37     25.52 o 
  -7   3   4      532.15      647.14      5.73 o 
  -5   3   4     2675.37     2827.00     18.21 o 
  -3   3   4     5392.46     5206.48     29.43 o 
  -1   3   4    24645.81    26779.63    139.38 o 
   1   3   4      670.78      804.35      6.06 o 
   3   3   4      687.47      950.61      7.77 o 
   5   3   4       37.87       54.71      1.74 o 
   7   3   4       66.27       86.00      2.14 o 
   9   3   4      432.80      476.40      5.01 o 
  11   3   4      105.17      100.46      2.53 o 
  13   3   4       26.25       19.33      1.62 o 
  15   3   4       66.84       55.97      2.60 o 
  17   3   4     2468.78     2216.35     18.12 o 
  19   3   4      376.94      334.72      6.00 o 
  21   3   4      246.52      242.26      5.44 o 
  23   3   4        0.32       -1.10      2.47 o 
  25   3   4        4.95       -1.03      2.83 o 
  27   3   4      761.21      784.14     13.48 o 
  29   3   4      313.82      333.53      9.17 o 
  31   3   4      990.87     1035.29     20.20 o 
  33   3   4      111.24      124.72     14.10 o 
 -38   4   4      128.80      136.91     13.46 o 
 -36   4   4        0.14        4.49      4.58 o 
 -34   4   4       26.16       20.34      4.49 o 
 -32   4   4      319.47      307.73      8.47 o 
 -30   4   4        7.65        5.99      3.19 o 
 -28   4   4       29.55       21.94      3.48 o 
 -26   4   4       46.56       37.43      3.54 o 
 -24   4   4      122.36      135.92      4.38 o 
 -22   4   4        8.04       15.91      2.10 o 
 -20   4   4      299.47      337.47      5.59 o 
 -18   4   4     2476.23     2119.21     17.21 o 
 -16   4   4      246.26      287.96      4.48 o 
 -14   4   4     2085.45     1898.69     13.44 o 
 -12   4   4      556.76      536.28      5.68 o 
 -10   4   4      338.85      338.23      4.58 o 
  -8   4   4      221.61      170.20      2.78 o 
  -6   4   4      545.11      580.34      5.85 o 
  -4   4   4      188.19      214.82      3.06 o 
  -2   4   4      374.01      362.84      3.86 o 
   0   4   4      573.07      680.97      5.53 o 
   2   4   4     1543.56     1665.72     11.71 o 
   4   4   4     1856.19     1867.43     12.31 o 
   6   4   4     3874.61     4433.77     26.16 o 
   8   4   4        0.28        7.77      1.05 o 
  10   4   4     1251.44     1388.88     12.09 o 
  12   4   4       17.77        8.07      1.67 o 
  14   4   4      198.00      199.22      4.77 o 
  16   4   4       58.83       37.94      2.50 o 
  18   4   4     1865.30     1917.46     17.33 o 
  20   4   4       15.63       16.44      2.43 o 
  22   4   4        7.92        7.80      2.58 o 
  24   4   4       58.06       57.44      5.70 o 
  26   4   4      152.06      146.97      7.12 o 
  28   4   4        0.56       -7.32      3.67 o 
  30   4   4      441.88      467.44     14.48 o 
  32   4   4       20.35       17.72      5.99 o 
  34   4   4       54.28       74.60      8.75 o 
 -37   5   4        7.39        4.94      5.81 o 
 -35   5   4       34.63       27.91      6.18 o 
 -33   5   4        0.76        0.74      4.41 o 
 -31   5   4       47.27       41.53      5.58 o 
 -29   5   4      213.95      212.58      9.08 o 
 -27   5   4      819.91      869.74     18.95 o 
 -25   5   4       81.60       76.36      4.95 o 
 -23   5   4        0.13        0.07      2.11 o 
 -21   5   4      232.47      254.16      7.35 o 
 -19   5   4      238.97      246.26      5.15 o 
 -17   5   4      105.89      176.27      4.81 o 
 -15   5   4     6417.38     6231.22     42.07 o 
 -13   5   4     1130.92     1054.50     10.03 o 
 -11   5   4       47.71       55.00      2.52 o 
  -9   5   4     1905.98     2082.29     15.25 o 
  -7   5   4     1162.45     1388.66     11.11 o 
  -5   5   4     6615.40     6712.06     38.89 o 
  -3   5   4      497.71      713.19      6.71 o 
  -1   5   4       12.56       16.40      1.22 o 
   1   5   4       98.12       88.03      1.86 o 
   3   5   4       46.64       42.66      1.58 o 
   5   5   4      716.85      678.95      5.88 o 
   7   5   4     1230.80     1278.92     11.98 o 
   9   5   4       49.42       46.73      2.26 o 
  11   5   4        0.22       -0.65      1.39 o 
  13   5   4      370.28      321.40      5.82 o 
  15   5   4     1121.19     1016.74     11.94 o 
  17   5   4     1563.98     1507.61     15.92 o 
  19   5   4      555.16      501.30      8.58 o 
  21   5   4       93.19       78.97      4.69 o 
  23   5   4      131.32      126.42      6.44 o 
  25   5   4       32.55       29.75      4.52 o 
  27   5   4      331.18      342.79     14.71 o 
  29   5   4        4.88       12.30      5.64 o 
  31   5   4      547.33      576.90     19.42 o 
  33   5   4       57.48       40.97      7.30 o 
 -36   6   4        6.21        1.18      5.26 o 
 -34   6   4        7.38        8.99      5.11 o 
 -32   6   4        7.77        1.75      6.16 o 
 -30   6   4       81.84       73.70      5.87 o 
 -28   6   4     1615.20     1654.95     22.46 o 
 -26   6   4      311.22      298.09      8.80 o 
 -24   6   4        1.52       -1.01      2.48 o 
 -22   6   4       32.45       31.61      3.08 o 
 -20   6   4        0.77        0.29      1.99 o 
 -18   6   4       66.73       80.08      3.56 o 
 -16   6   4     1031.43     1063.19     12.07 o 
 -14   6   4     5668.68     5147.47     35.78 o 
 -12   6   4       80.98       88.03      3.34 o 
 -10   6   4       44.65       29.42      2.02 o 
  -8   6   4     4201.84     4424.22     38.79 o 
  -6   6   4     1165.28     1149.49      9.49 o 
  -4   6   4      832.71      970.68      7.67 o 
  -2   6   4     6281.66     6645.89     38.76 o 
   0   6   4       24.69        6.00      1.61 o 
   2   6   4      356.90      421.37      4.45 o 
   4   6   4      500.16      490.40      4.82 o 
   6   6   4     1565.12     1703.98     13.32 o 
   8   6   4     2692.37     2596.67     20.47 o 
  10   6   4     4004.06     4240.34     30.97 o 
  12   6   4       72.67       69.08      3.16 o 
  14   6   4      120.49       74.53      3.32 o 
  16   6   4        2.02        1.82      2.18 o 
  18   6   4      457.93      453.83      8.23 o 
  20   6   4      154.83      140.80      5.76 o 
  22   6   4     1571.68     1569.92     20.60 o 
  24   6   4      177.94      174.43      7.65 o 
  26   6   4      482.31      512.07     14.63 o 
  28   6   4      116.71      134.95      9.40 o 
  30   6   4      728.40      752.72     22.34 o 
  32   6   4      184.62      186.64     12.72 o 
 -35   7   4       58.69       51.81      7.67 o 
 -33   7   4        0.10        0.89      5.47 o 
 -31   7   4        5.53       -2.57      4.44 o 
 -29   7   4       52.39       56.98      7.02 o 
 -27   7   4       15.38       16.87      4.18 o 
 -25   7   4      333.25      345.36     10.21 o 
 -23   7   4      346.03      356.28      8.20 o 
 -21   7   4      252.69      238.79      5.98 o 
 -19   7   4      201.37      166.86      4.89 o 
 -17   7   4      419.20      351.89      6.81 o 
 -15   7   4      228.81      246.82      6.62 o 
 -13   7   4      404.67      367.73      6.74 o 
 -11   7   4     2023.85     2092.89     25.11 o 
  -9   7   4     1326.11     1444.10     13.31 o 
  -7   7   4       52.90       53.80      2.89 o 
  -5   7   4      873.66      854.21      8.31 o 
  -3   7   4       10.62       19.26      1.52 o 
  -1   7   4        0.43       -0.37      1.15 o 
   1   7   4        0.13        2.42      1.36 o 
   3   7   4      299.95      327.29      4.38 o 
   5   7   4       24.43       25.65      1.96 o 
   7   7   4       98.84      103.62      3.31 o 
   9   7   4       82.72       83.06      3.20 o 
  11   7   4      169.01      131.09      4.06 o 
  13   7   4       91.07       69.56      3.53 o 
  15   7   4        0.13        0.89      2.22 o 
  17   7   4      161.09      177.58      8.67 o 
  19   7   4      667.00      653.88     11.99 o 
  21   7   4      843.85      865.55     14.59 o 
  23   7   4      507.36      514.27     12.45 o 
  25   7   4      159.24      169.85      9.21 o 
  27   7   4      363.37      362.81     18.69 o 
  29   7   4      592.94      624.73     18.30 o 
  31   7   4       35.97       52.79      9.12 o 
 -34   8   4        3.85       -2.95      5.55 o 
 -32   8   4       15.18       11.81      5.88 o 
 -30   8   4      407.27      391.27     15.95 o 
 -28   8   4        2.28        4.50      4.25 o 
 -26   8   4       55.07       54.12      5.18 o 
 -24   8   4      204.05      207.54      7.44 o 
 -22   8   4       45.38       47.56      4.39 o 
 -20   8   4       70.22       75.81      5.28 o 
 -18   8   4       39.63       48.95      3.49 o 
 -16   8   4        0.43        0.59      2.78 o 
 -14   8   4      213.26      213.33      7.61 o 
 -12   8   4     3032.74     2990.67     27.41 o 
 -10   8   4     1031.48     1048.89     11.62 o 
  -8   8   4      517.63      616.72      8.31 o 
  -6   8   4        2.82        1.57      1.53 o 
  -4   8   4      256.84      292.25      4.52 o 
  -2   8   4      846.28      796.34      8.79 o 
   0   8   4     1424.57     1554.13     13.17 o 
   2   8   4      150.76      130.69      4.06 o 
   4   8   4        3.61        2.03      1.55 o 
   6   8   4      225.85      249.73      4.90 o 
   8   8   4      140.53      144.78      4.01 o 
  10   8   4      174.37      124.24      4.08 o 
  12   8   4     1643.71     1586.07     16.28 o 
  14   8   4      858.73      859.43     13.38 o 
  16   8   4        0.80        6.30      3.37 o 
  18   8   4     1288.26     1257.69     33.09 o 
  20   8   4        0.94        4.08      3.77 o 
  22   8   4      406.71      408.01     12.69 o 
  24   8   4     1021.96     1100.07     20.58 o 
  26   8   4      593.43      611.48     25.26 o 
  28   8   4      372.88      352.38     15.95 o 
 -31   9   4        3.07       -5.20      5.58 o 
 -29   9   4      245.66      274.91     11.39 o 
 -27   9   4       44.06       47.94      5.58 o 
 -25   9   4       10.01       -0.17      3.62 o 
 -23   9   4       18.93       10.98      5.43 o 
 -21   9   4        2.10        4.60      3.46 o 
 -19   9   4        8.38       10.85      3.54 o 
 -17   9   4       52.09       53.18      4.58 o 
 -15   9   4        0.27       -1.09      2.68 o 
 -13   9   4      176.89      188.88      6.08 o 
 -11   9   4       26.97       18.39      5.91 o 
  -9   9   4       11.29        3.88      2.62 o 
  -7   9   4       53.25       55.15      3.31 o 
  -5   9   4       92.14       70.72      2.91 o 
  -3   9   4       44.73       37.91      2.63 o 
  -1   9   4        3.71        1.80      1.77 o 
   1   9   4     1257.10     1228.68     13.05 o 
   3   9   4        0.26        1.01      1.80 o 
   5   9   4      190.15      197.49      4.80 o 
   7   9   4       40.55       40.91      2.86 o 
   9   9   4        5.38        2.98      2.17 o 
  11   9   4      239.80      260.13      6.81 o 
  13   9   4      180.47      172.94      8.72 o 
  15   9   4       21.99       23.21      4.58 o 
  17   9   4      319.61      324.89     11.05 o 
  19   9   4      525.12      508.33     13.93 o 
  21   9   4       66.36       54.56      7.51 o 
  23   9   4       88.63       83.31      8.80 o 
  25   9   4      138.30      179.45     11.86 o 
  27   9   4        4.63       10.46      7.15 o 
 -30  10   4       33.71       15.68      8.43 o 
 -28  10   4        0.29        0.29      5.10 o 
 -26  10   4        0.28        5.33      4.99 o 
 -24  10   4      179.42      186.23      9.76 o 
 -22  10   4       10.16        2.93      4.36 o 
 -20  10   4       15.88       15.78      4.59 o 
 -18  10   4       33.09       35.34      4.85 o 
 -16  10   4        2.05        1.73      3.27 o 
 -14  10   4      597.94      586.10     14.67 o 
 -12  10   4      886.90      868.21     17.57 o 
 -10  10   4      223.86      226.33      9.01 o 
  -8  10   4      512.63      501.36     10.65 o 
  -6  10   4      155.38      155.87      5.76 o 
  -4  10   4       45.56       54.21      2.94 o 
  -2  10   4      406.37      436.37      8.16 o 
   0  10   4     1332.67     1350.69     15.38 o 
   2  10   4      209.80      204.77      5.17 o 
   4  10   4       49.08       52.91      3.16 o 
   6  10   4      257.89      225.29      6.03 o 
   8  10   4      775.74      759.04     11.49 o 
  10  10   4        2.48        1.45      3.33 o 
  12  10   4      342.71      349.39      9.97 o 
  14  10   4      383.72      394.53     10.93 o 
  16  10   4        2.19        0.98      4.10 o 
  18  10   4      619.39      643.97     26.42 o 
  20  10   4      157.92      175.37     10.17 o 
  22  10   4      439.06      511.16     23.45 o 
  24  10   4      113.06      113.66     12.06 o 
  26  10   4      230.61      236.25     16.25 o 
 -27  11   4      193.55      181.76     11.54 o 
 -25  11   4       33.90       31.76      6.88 o 
 -23  11   4      353.38      380.56     12.99 o 
 -21  11   4        7.51        1.97      4.87 o 
 -19  11   4        3.25        1.71      3.94 o 
 -17  11   4      181.13      155.76      9.64 o 
 -15  11   4      244.00      222.13      7.89 o 
 -13  11   4       30.08       27.19      5.60 o 
 -11  11   4      508.53      511.62     13.72 o 
  -9  11   4      547.01      549.81     12.66 o 
  -7  11   4       13.98       12.79      4.69 o 
  -5  11   4       64.29       67.45      6.75 o 
  -3  11   4      488.99      521.80     11.96 o 
  -1  11   4      134.75      119.14      7.91 o 
   1  11   4      260.78      271.52      7.96 o 
   3  11   4      177.41      182.71      7.29 o 
   5  11   4      270.78      270.15     11.97 o 
   7  11   4       75.82       98.64      7.03 o 
   9  11   4        0.00        3.30      3.65 o 
  11  11   4       42.21       45.15      5.34 o 
  13  11   4      366.39      391.20     11.69 o 
  15  11   4      659.62      649.60     17.91 o 
  17  11   4        7.41        9.93      5.67 o 
  19  11   4      122.97      130.82     10.20 o 
  21  11   4     1374.09     1534.21     35.98 o 
  23  11   4     1076.97     1229.88     32.68 o 
 -24  12   4       73.18       79.22      8.42 o 
 -22  12   4       10.32        8.83      5.66 o 
 -20  12   4       60.78       51.89      6.19 o 
 -18  12   4      293.91      295.05     11.58 o 
 -16  12   4      229.14      211.30     12.57 o 
 -14  12   4        0.31        3.94      4.86 o 
 -12  12   4        0.79        3.61      4.88 o 
 -10  12   4       26.09       30.79      7.36 o 
  -8  12   4       27.61       25.18      5.80 o 
  -6  12   4      214.73      203.49     17.56 o 
  -4  12   4     1889.23     1929.38     34.93 o 
  -2  12   4      138.47      133.85      7.17 o 
   0  12   4       24.77       24.49      4.63 o 
   2  12   4      523.61      576.13     13.48 o 
   4  12   4       67.61       65.83      5.74 o 
   6  12   4      463.83      489.08     12.40 o 
   8  12   4        0.42       -1.51      4.02 o 
  10  12   4        5.08       10.34      4.74 o 
  12  12   4        0.02        5.58      4.88 o 
  14  12   4        7.27        2.23      5.16 o 
  16  12   4        3.43        5.73      6.41 o 
  18  12   4        6.27        4.65     11.14 o 
  20  12   4        9.49       16.06      7.31 o 
 -21  13   4       15.85       12.09      5.55 o 
 -19  13   4       51.94       38.67      9.46 o 
 -17  13   4        0.61        5.49      7.20 o 
 -15  13   4      416.69      411.49     19.15 o 
 -13  13   4      392.55      407.99     21.68 o 
 -11  13   4       49.93       42.82     16.11 o 
  -9  13   4        3.61        4.08      9.97 o 
  -7  13   4       45.80       51.60     11.68 o 
  -5  13   4        0.92        0.22      5.31 o 
  -3  13   4       15.84       11.13      5.82 o 
  -1  13   4       14.42       12.39      4.38 o 
   1  13   4      156.99      171.26     10.40 o 
   3  13   4      140.14      151.90      8.61 o 
   5  13   4       69.98       62.42      6.91 o 
   7  13   4        4.16        1.70      4.92 o 
   9  13   4       20.72       23.80     10.90 o 
  11  13   4      210.90      200.50     14.37 o 
  13  13   4       12.89        0.06      6.15 o 
  15  13   4        5.99       16.59      7.06 o 
 -14  14   4       11.67        3.08     12.65 o 
 -12  14   4       11.19       12.50     11.94 o 
 -10  14   4      106.74       96.77     16.26 o 
  -8  14   4       31.94       48.31     13.11 o 
  -6  14   4       21.36       28.78     11.06 o 
  -4  14   4      124.12      103.16     14.05 o 
  -2  14   4      345.77      345.70     15.78 o 
   0  14   4       65.63       67.50      9.88 o 
   2  14   4      214.33      252.65     14.47 o 
   4  14   4        9.00       19.93      5.82 o 
   6  14   4      119.17      103.60      8.57 o 
   8  14   4       36.25       24.43      6.32 o 
  10  14   4       13.06       16.71      6.35 o 
  -3  15   4       18.37       35.03     11.32 o 
  -1  15   4      230.81      267.59     18.44 o 
 -39   1   5       21.82       10.71      8.58 o 
 -37   1   5      203.40      250.01     46.79 o 
 -35   1   5      162.23      156.85     10.61 o 
 -33   1   5       78.18       82.26      7.82 o 
 -31   1   5      737.56      800.12     12.83 o 
 -29   1   5      443.24      416.62      6.89 o 
 -27   1   5       29.51       21.37      2.54 o 
 -25   1   5     2735.34     2590.10     19.53 o 
 -23   1   5     5735.10     5531.42     31.24 o 
 -21   1   5     1698.91     1665.60     12.57 o 
 -19   1   5     2673.03     2569.13     16.53 o 
 -17   1   5       53.62       68.34      2.25 o 
 -15   1   5      418.21      437.24      4.24 o 
 -13   1   5     1217.03     1310.84      8.34 o 
 -11   1   5    10713.33    11993.64     61.67 o 
  -9   1   5     1191.66     1367.65      8.50 o 
  -7   1   5      192.20      254.47      2.63 o 
  -5   1   5      234.38      231.87      2.46 o 
  -3   1   5      252.89      266.50      2.69 o 
  -1   1   5     2745.07     2911.13     16.45 o 
   1   1   5      143.01      228.92      3.08 o 
   3   1   5     2686.58     3312.16     21.41 o 
   5   1   5     1710.81     1707.68     10.54 o 
   7   1   5    10689.94    11299.83     62.35 o 
   9   1   5     1603.32     1894.60     12.32 o 
  11   1   5      815.84      762.71      6.46 o 
  13   1   5      310.13      252.30      3.73 o 
  15   1   5      846.06      705.50      7.14 o 
  17   1   5     1933.35     1740.10     14.10 o 
  19   1   5      111.17      120.14      3.99 o 
  21   1   5     1424.73     1315.58     14.22 o 
  23   1   5     1594.93     1595.91     19.79 o 
  25   1   5      526.89      478.46     10.47 o 
  27   1   5      227.74      235.62     11.03 o 
  29   1   5      110.83       97.62      7.88 o 
  31   1   5      108.61      117.12     12.94 o 
  33   1   5       46.32       32.14      8.86 o 
 -38   2   5      161.63      161.21     16.15 o 
 -36   2   5      462.33      511.95     17.42 o 
 -34   2   5     1469.50     1594.37     27.65 o 
 -32   2   5      663.66      702.28     14.57 o 
 -30   2   5       91.58       83.70      4.02 o 
 -28   2   5      365.80      381.11      6.76 o 
 -26   2   5        2.49        6.01      1.99 o 
 -24   2   5      204.16      168.36      4.35 o 
 -22   2   5     2529.10     2565.00     19.54 o 
 -20   2   5     3963.95     3858.24     24.03 o 
 -18   2   5     3332.50     3244.83     19.33 o 
 -16   2   5      228.16      201.23      2.95 o 
 -14   2   5      532.50      556.97      5.05 o 
 -12   2   5       19.86       24.55      1.13 o 
 -10   2   5       20.49       19.84      0.93 o 
  -8   2   5    10143.60    10653.52     55.52 o 
  -6   2   5     3699.73     3943.92     24.11 o 
  -4   2   5     3794.18     3936.43     23.01 o 
  -2   2   5     4434.16     4421.26     25.43 o 
   0   2   5     2324.42     2637.82     16.00 o 
   2   2   5     5714.32     6318.92     38.17 o 
   4   2   5       15.03       13.21      1.69 o 
   6   2   5     1460.28     1579.06     10.70 o 
   8   2   5        0.79        2.35      0.82 o 
  10   2   5     2613.23     2470.81     17.29 o 
  12   2   5     1543.95     1451.25     12.26 o 
  14   2   5      406.13      366.87      5.24 o 
  16   2   5      764.37      742.03      8.44 o 
  18   2   5     1622.84     1663.36     15.37 o 
  20   2   5      382.28      367.24      6.48 o 
  22   2   5      193.73      203.04      5.66 o 
  24   2   5       28.62       25.25      3.47 o 
  26   2   5       92.80       87.58      5.54 o 
  28   2   5        3.45        2.72      4.12 o 
  30   2   5      179.75      174.96      8.45 o 
  32   2   5      431.44      470.91     30.14 o 
  34   2   5       51.17       49.48      9.44 o 
 -39   3   5      103.92      111.09     24.52 o 
 -37   3   5      134.67      115.42     10.88 o 
 -35   3   5      593.85      647.05     12.34 o 
 -33   3   5       38.29       41.17      4.12 o 
 -31   3   5       66.07       56.08      4.16 o 
 -29   3   5      836.41      903.20     12.04 o 
 -27   3   5      494.92      505.46      8.30 o 
 -25   3   5       54.06       57.87      3.65 o 
 -23   3   5     1702.65     1399.83     14.70 o 
 -21   3   5     1656.29     1430.63     12.89 o 
 -19   3   5     1056.18     1196.73     11.50 o 
 -17   3   5     1139.26     1157.88      9.73 o 
 -15   3   5     1071.71     1144.35      8.68 o 
 -13   3   5      544.01      550.21      4.78 o 
 -11   3   5        8.29       12.25      0.89 o 
  -9   3   5     1392.38     1512.23      9.58 o 
  -7   3   5     7948.25     8791.52     48.61 o 
  -5   3   5     1306.94     1393.80      9.51 o 
  -3   3   5       14.25       16.18      0.91 o 
  -1   3   5     5551.53     6068.70     37.37 o 
   1   3   5       25.57       21.97      1.13 o 
   3   3   5      261.56      196.22      3.05 o 
   5   3   5     2874.81     2980.05     20.39 o 
   7   3   5      166.54      153.93      3.18 o 
   9   3   5       18.11       16.40      1.67 o 
  11   3   5     1390.53     1333.64     10.73 o 
  13   3   5      447.46      419.24      7.15 o 
  15   3   5      148.16      145.99      3.69 o 
  17   3   5     1818.98     1707.81     14.98 o 
  19   3   5        2.73        1.70      1.90 o 
  21   3   5       91.19       75.02      3.81 o 
  23   3   5       70.12       73.54      4.61 o 
  25   3   5        1.91       -2.22      2.86 o 
  27   3   5      106.45       83.31      5.38 o 
  29   3   5      143.74      139.04     13.46 o 
  31   3   5       22.41       17.07      6.28 o 
  33   3   5      445.17      441.29     23.68 o 
 -38   4   5      163.12      151.29     11.39 o 
 -36   4   5       92.11       94.81      9.93 o 
 -34   4   5       25.23       22.01      5.13 o 
 -32   4   5      374.01      398.09      9.28 o 
 -30   4   5     1084.07     1145.26     15.81 o 
 -28   4   5      294.55      296.65      7.34 o 
 -26   4   5      515.01      532.76      9.33 o 
 -24   4   5      370.04      299.77      6.95 o 
 -22   4   5       42.41       55.33      2.93 o 
 -20   4   5       32.91       20.78      2.07 o 
 -18   4   5     2873.50     2906.45     21.30 o 
 -16   4   5      116.53      114.79      2.95 o 
 -14   4   5      118.15      103.60      2.41 o 
 -12   4   5     1838.55     1727.22     11.37 o 
 -10   4   5      149.78      160.07      2.57 o 
  -8   4   5     3211.87     3363.79     21.06 o 
  -6   4   5      950.52      976.74      8.09 o 
  -4   4   5     4323.10     4888.03     28.44 o 
  -2   4   5      252.42      241.01      2.90 o 
   0   4   5     2945.67     2906.43     17.98 o 
   2   4   5     3912.72     4594.68     29.34 o 
   4   4   5      679.59      833.66      7.92 o 
   6   4   5     1212.43     1182.88     10.18 o 
   8   4   5      773.84      817.41      9.10 o 
  10   4   5      689.89      686.86      8.82 o 
  12   4   5       11.14       15.97      1.88 o 
  14   4   5     2304.57     2166.95     19.67 o 
  16   4   5     3656.83     3460.83     30.13 o 
  18   4   5      317.26      324.10      6.19 o 
  20   4   5       62.56       55.35      3.41 o 
  22   4   5      451.85      482.13     13.07 o 
  24   4   5        2.05        0.18      3.02 o 
  26   4   5       29.31       19.08      4.42 o 
  28   4   5       74.42       65.11      6.31 o 
  30   4   5      240.26      257.36     12.88 o 
  32   4   5      546.90      575.42     18.13 o 
 -37   5   5       78.13       83.07      8.30 o 
 -35   5   5       22.54       16.49      5.31 o 
 -33   5   5       38.47       26.74      5.53 o 
 -31   5   5       19.01       15.28      4.14 o 
 -29   5   5      236.02      251.12      8.61 o 
 -27   5   5      133.85      132.01      6.33 o 
 -25   5   5       21.10       15.07      3.25 o 
 -23   5   5      108.35       81.85      4.14 o 
 -21   5   5      270.01      182.67      5.23 o 
 -19   5   5     1419.11     1080.11     12.03 o 
 -17   5   5     4266.51     4006.43     29.31 o 
 -15   5   5        8.38       23.17      3.34 o 
 -13   5   5      171.38      131.01      3.19 o 
 -11   5   5     2931.02     2662.57     20.13 o 
  -9   5   5       35.63       54.13      2.57 o 
  -7   5   5      544.60      564.02      6.12 o 
  -5   5   5     2052.97     2270.22     15.52 o 
  -3   5   5     1894.04     2135.45     14.68 o 
  -1   5   5      178.93      236.31      3.83 o 
   1   5   5     3359.23     3422.01     21.10 o 
   3   5   5      195.54      186.64      3.02 o 
   5   5   5      326.76      310.78      4.27 o 
   7   5   5     1249.41     1310.40     12.93 o 
   9   5   5      401.79      428.82      6.04 o 
  11   5   5     1575.81     1617.84     19.28 o 
  13   5   5      329.99      270.78      6.14 o 
  15   5   5        6.81        6.59      2.15 o 
  17   5   5     1428.15     1477.91     16.65 o 
  19   5   5     1001.83     1002.82     17.55 o 
  21   5   5      541.59      561.14     17.05 o 
  23   5   5       53.20       50.80      5.39 o 
  25   5   5      269.77      300.66     10.49 o 
  27   5   5       85.32       74.35      8.51 o 
  29   5   5        6.66        5.57      6.45 o 
  31   5   5       30.84       19.26      7.39 o 
 -36   6   5        5.71        1.98      5.61 o 
 -34   6   5      182.64      197.93     16.67 o 
 -32   6   5       17.39       17.00      5.31 o 
 -30   6   5       15.04        6.22      4.08 o 
 -28   6   5       32.10       24.88      4.39 o 
 -26   6   5      129.54      152.21      6.73 o 
 -24   6   5        0.00        2.95      2.60 o 
 -22   6   5       89.71       76.27      3.85 o 
 -20   6   5       42.76       16.63      2.98 o 
 -18   6   5      910.05      780.88      9.91 o 
 -16   6   5      701.35      761.37      9.39 o 
 -14   6   5      549.17      579.54      7.22 o 
 -12   6   5       53.81       42.62      2.63 o 
 -10   6   5      442.42      407.62      6.44 o 
  -8   6   5      193.88      220.75      4.04 o 
  -6   6   5     1276.63     1237.74     11.71 o 
  -4   6   5     1838.89     2002.65     13.76 o 
  -2   6   5       24.00       20.59      1.52 o 
   0   6   5      319.25      315.61      3.88 o 
   2   6   5      619.08      671.17      6.33 o 
   4   6   5       37.90       41.70      2.07 o 
   6   6   5     1371.34     1450.26     12.98 o 
   8   6   5        6.65       24.04      2.26 o 
  10   6   5      876.18      865.81     10.28 o 
  12   6   5     2304.85     2262.96     21.26 o 
  14   6   5       55.00       44.43      3.12 o 
  16   6   5        0.10       -0.74      2.24 o 
  18   6   5      507.72      492.99      9.21 o 
  20   6   5     1397.45     1378.20     19.68 o 
  22   6   5      188.73      177.37      8.62 o 
  24   6   5      689.59      718.00     16.81 o 
  26   6   5      186.92      198.60     10.47 o 
  28   6   5      152.07      163.72     11.52 o 
  30   6   5        0.68        8.29      6.79 o 
 -35   7   5       93.45       95.00     13.68 o 
 -33   7   5        0.24       -2.43      5.35 o 
 -31   7   5       30.02       16.84      5.40 o 
 -29   7   5       62.30       59.14      5.67 o 
 -27   7   5       59.85       67.01      5.62 o 
 -25   7   5       19.04       11.97      3.67 o 
 -23   7   5        5.95        6.06      2.89 o 
 -21   7   5        0.00        1.06      2.26 o 
 -19   7   5      113.54      132.04      4.67 o 
 -17   7   5       69.14       41.58      3.21 o 
 -15   7   5     2966.76     2849.50     24.88 o 
 -13   7   5      977.28      878.88     11.66 o 
 -11   7   5     3587.59     3467.87     35.71 o 
  -9   7   5       73.47       66.01      2.96 o 
  -7   7   5      645.88      656.66      8.87 o 
  -5   7   5      675.17      781.10      7.86 o 
  -3   7   5      770.70      798.35      8.14 o 
  -1   7   5     1969.28     2021.20     16.15 o 
   1   7   5      715.51      598.24      6.66 o 
   3   7   5      151.42      144.31      3.42 o 
   5   7   5       47.97       35.64      2.42 o 
   7   7   5      109.85       95.98      4.90 o 
   9   7   5      139.21      103.73      4.14 o 
  11   7   5       47.47       38.71      2.87 o 
  13   7   5      387.46      405.23      8.79 o 
  15   7   5      164.06      175.76      6.96 o 
  17   7   5       54.93       60.89      4.91 o 
  19   7   5     1070.04     1116.73     19.04 o 
  21   7   5      140.37      150.74     11.07 o 
  23   7   5       40.64       14.51      7.42 o 
  25   7   5      224.36      238.75     11.39 o 
  27   7   5        0.06        8.02      8.34 o 
  29   7   5      202.56      225.07     16.54 o 
 -34   8   5        6.69        4.36      6.10 o 
 -32   8   5        1.71       -5.94      5.34 o 
 -30   8   5        3.30        1.91      4.85 o 
 -28   8   5       69.61       60.41      6.96 o 
 -26   8   5        5.13        5.40      3.67 o 
 -24   8   5      182.67      164.60      6.84 o 
 -22   8   5       87.59       87.19      5.27 o 
 -20   8   5      578.69      567.26     12.43 o 
 -18   8   5      158.89      153.12      6.37 o 
 -16   8   5      141.55      131.89      4.35 o 
 -14   8   5      121.91       94.68      4.39 o 
 -12   8   5       79.56       78.13      3.96 o 
 -10   8   5        3.11       -1.78      1.92 o 
  -8   8   5       78.63       70.33      2.96 o 
  -6   8   5      601.03      621.07      7.78 o 
  -4   8   5        8.85        6.00      1.74 o 
  -2   8   5     1187.86     1264.61     12.14 o 
   0   8   5       37.96       43.59      2.77 o 
   2   8   5       21.20       20.01      2.09 o 
   4   8   5       22.84       32.73      2.60 o 
   6   8   5       31.05       41.23      2.92 o 
   8   8   5      303.80      301.04      6.42 o 
  10   8   5      623.36      619.45     10.02 o 
  12   8   5      145.97      139.94      5.47 o 
  14   8   5       56.92       50.54      4.74 o 
  16   8   5       24.10       29.24      4.90 o 
  18   8   5       32.10       42.34      7.70 o 
  20   8   5      151.10      157.99      8.03 o 
  22   8   5       35.84       37.18      6.09 o 
  24   8   5      220.07      226.69     13.09 o 
  26   8   5       48.81       47.70      7.58 o 
  28   8   5       46.13       62.55      9.40 o 
 -31   9   5       73.05       67.85      8.74 o 
 -29   9   5        0.24       -2.43      4.69 o 
 -27   9   5       91.04       94.10      7.08 o 
 -25   9   5       96.38       86.74      6.19 o 
 -23   9   5      188.34      178.84      8.53 o 
 -21   9   5        4.03        0.64      3.42 o 
 -19   9   5       67.50       60.20      5.58 o 
 -17   9   5       13.75       16.47      3.95 o 
 -15   9   5      832.96      883.05     19.82 o 
 -13   9   5      104.97       99.74      6.86 o 
 -11   9   5     1771.01     1779.25     20.19 o 
  -9   9   5        2.75        0.49      2.47 o 
  -7   9   5      153.56      154.49      4.92 o 
  -5   9   5      129.54      128.11      4.40 o 
  -3   9   5       18.89       18.17      2.35 o 
  -1   9   5      399.04      379.31      7.77 o 
   1   9   5      934.94      867.51      9.84 o 
   3   9   5       27.13       31.06      2.67 o 
   5   9   5      876.67      820.30     10.91 o 
   7   9   5        1.13        2.17      2.13 o 
   9   9   5        1.99        3.25      2.55 o 
  11   9   5      120.01       97.80      5.73 o 
  13   9   5       21.94       18.74      4.74 o 
  15   9   5       81.66       68.32      6.62 o 
  17   9   5      155.51      155.39     13.36 o 
  19   9   5      417.77      414.97     14.89 o 
  21   9   5     1609.25     1710.26     33.73 o 
  23   9   5      958.03     1024.37     35.11 o 
  25   9   5       10.63       11.51      7.07 o 
  27   9   5      363.98      357.06     20.98 o 
 -30  10   5        4.00       -0.84      5.96 o 
 -28  10   5       13.74        8.95      5.44 o 
 -26  10   5       87.47       80.11      7.76 o 
 -24  10   5       76.13       74.52      7.20 o 
 -22  10   5       49.29       47.43      5.70 o 
 -20  10   5       35.86       29.59      4.97 o 
 -18  10   5       37.83       30.41      4.61 o 
 -16  10   5       72.04       65.03      5.37 o 
 -14  10   5      197.49      191.36      7.74 o 
 -12  10   5      367.11      355.89      8.93 o 
 -10  10   5        0.62       -0.11      3.68 o 
  -8  10   5       63.16       54.03      5.04 o 
  -6  10   5       22.59       20.00      2.68 o 
  -4  10   5      112.95      100.97      4.56 o 
  -2  10   5       22.23       26.06      3.00 o 
   0  10   5      368.10      398.36      9.70 o 
   2  10   5      477.10      502.79     10.07 o 
   4  10   5       53.46       61.17      3.88 o 
   6  10   5      635.17      657.53     12.36 o 
   8  10   5      345.33      365.56      9.51 o 
  10  10   5      259.79      241.02      9.42 o 
  12  10   5       47.67       33.85      4.98 o 
  14  10   5        8.36       10.87      4.37 o 
  16  10   5        0.02        5.55      4.98 o 
  18  10   5       51.30       52.91      7.70 o 
  20  10   5       27.95       25.41      7.15 o 
  22  10   5      112.90      114.87     14.39 o 
  24  10   5      129.87      119.86     12.68 o 
 -27  11   5       68.79       72.47      8.70 o 
 -25  11   5        1.28        2.29      5.48 o 
 -23  11   5       45.16       42.11      6.44 o 
 -21  11   5       39.56       36.56      5.74 o 
 -19  11   5        2.05       -1.80      4.09 o 
 -17  11   5      118.67      127.33      6.95 o 
 -15  11   5      945.63      927.39     16.07 o 
 -13  11   5      513.60      492.82     15.05 o 
 -11  11   5        0.02        3.33      3.93 o 
  -9  11   5        8.74        3.11      3.81 o 
  -7  11   5        0.02       -1.98      3.96 o 
  -5  11   5       83.83       76.53      5.32 o 
  -3  11   5        2.25        0.91      3.40 o 
  -1  11   5       12.85       16.17      4.12 o 
   1  11   5        0.22       -3.68      3.38 o 
   3  11   5      102.88      120.74      6.75 o 
   5  11   5      172.10      170.91      7.81 o 
   7  11   5        5.57        7.22      4.43 o 
   9  11   5        0.28        7.36      3.93 o 
  11  11   5       59.75       45.55      5.39 o 
  13  11   5       77.35       85.91      8.23 o 
  15  11   5       25.69       26.80      6.12 o 
  17  11   5      142.91      148.88     10.40 o 
  19  11   5      204.83      238.34     14.31 o 
  21  11   5       30.13       60.17     11.53 o 
 -24  12   5       87.94       91.38      8.80 o 
 -22  12   5       74.10       64.67     11.83 o 
 -20  12   5      112.29      103.29      8.68 o 
 -18  12   5       42.73       28.17      5.30 o 
 -16  12   5       96.99       81.29      8.65 o 
 -14  12   5      145.11      152.40     15.48 o 
 -12  12   5      135.47      119.89     10.22 o 
 -10  12   5       47.48       39.79      6.45 o 
  -8  12   5       15.25        5.43      5.49 o 
  -6  12   5      129.17      116.38      9.45 o 
  -4  12   5      370.52      394.67     16.66 o 
  -2  12   5       44.06       43.34      5.34 o 
   0  12   5       96.75       85.00      7.05 o 
   2  12   5      211.40      214.25      8.69 o 
   4  12   5      210.29      240.92      9.20 o 
   6  12   5      504.11      470.60     12.85 o 
   8  12   5       70.48       60.04      6.79 o 
  10  12   5      176.35      169.67     10.63 o 
  12  12   5       44.11       36.28      6.56 o 
  14  12   5       33.44       35.67      6.92 o 
  16  12   5       15.80       17.15      6.89 o 
  18  12   5        6.28       15.04      7.54 o 
 -21  13   5       56.56       70.60     11.18 o 
 -19  13   5       24.17       21.65      8.68 o 
 -17  13   5      382.81      381.65     16.10 o 
 -15  13   5        4.68        4.21     14.34 o 
 -13  13   5      126.05      127.56     13.88 o 
 -11  13   5       10.22        8.56     10.21 o 
  -9  13   5       21.43        6.87     10.47 o 
  -7  13   5       53.12       52.30     11.42 o 
  -5  13   5       39.98       34.14      7.90 o 
  -3  13   5       50.86       59.46      8.51 o 
  -1  13   5      122.29      128.38      7.98 o 
   1  13   5      278.61      262.83     15.09 o 
   3  13   5        9.84        9.97      6.08 o 
   5  13   5       47.53       52.09      6.48 o 
   7  13   5        2.90        9.06      5.41 o 
   9  13   5       30.69       32.03      6.32 o 
  11  13   5        1.28        8.58      6.39 o 
  13  13   5       22.96       26.71     13.10 o 
  15  13   5       69.04       87.02     10.57 o 
 -14  14   5        0.80        2.75     12.04 o 
 -12  14   5        7.57       13.34     12.65 o 
 -10  14   5       25.81       24.09     12.32 o 
  -8  14   5        6.34       13.46     10.80 o 
  -6  14   5        0.02        5.47      9.18 o 
  -4  14   5      130.55      120.24     11.18 o 
  -2  14   5      100.32      110.93      7.58 o 
   0  14   5       27.82       44.08      6.18 o 
   2  14   5        0.38        6.60      5.21 o 
   4  14   5        1.38       -0.67      7.70 o 
   6  14   5        6.48        2.84      5.82 o 
   8  14   5       81.97       56.97     13.32 o 
  10  14   5        3.11       -0.36      6.07 o 
 -40   0   6      162.69      150.70     20.22 o 
 -38   0   6      101.69      103.74     17.81 o 
 -36   0   6      156.31      148.37     18.10 o 
 -34   0   6     2065.97     2202.62     42.17 o 
 -32   0   6      240.28      238.38     12.14 o 
 -30   0   6       33.10       26.81      5.78 o 
 -28   0   6       36.16       46.52      4.61 o 
 -26   0   6      636.04      673.26     13.83 o 
 -24   0   6      182.28      209.17      5.94 o 
 -22   0   6    12795.87    12051.97     85.26 o 
 -20   0   6     4399.06     4198.67     34.93 o 
 -18   0   6     1142.21     1100.18     11.43 o 
 -16   0   6     1909.05     1762.51     15.73 o 
 -14   0   6     4157.62     4195.95     31.94 o 
 -12   0   6        6.80       17.71      1.25 o 
 -10   0   6        9.94       13.30      1.14 o 
  -8   0   6     1521.73     1724.44     13.70 o 
  -6   0   6     1794.93     1788.75     13.44 o 
  -4   0   6     3356.82     3629.46     26.70 o 
  -2   0   6     2925.35     2876.97     19.46 o 
   0   0   6    15775.00    18236.77    141.47 o 
   2   0   6        0.00       -1.92      0.96 o 
   4   0   6     8968.43     9997.70     83.84 o 
   6   0   6      963.37      938.64     10.31 o 
   8   0   6       16.95       18.39      1.66 o 
  10   0   6     9275.60     9479.24     75.27 o 
  12   0   6     4618.81     4513.20     38.81 o 
  14   0   6     3262.00     2912.97     29.22 o 
  16   0   6     1241.18     1285.68     16.21 o 
  18   0   6      151.36      169.14      5.82 o 
  20   0   6      154.75      191.41      6.81 o 
  22   0   6      192.29      185.95      7.97 o 
  24   0   6      647.84      715.61     31.35 o 
  26   0   6     1239.89     1309.32     30.03 o 
  28   0   6       25.04       15.53      9.88 o 
  30   0   6      171.42      159.83     18.75 o 
  32   0   6       55.89       50.79     13.49 o 
 -39   1   6      154.90      138.47     18.04 o 
 -37   1   6        8.25       19.18      6.81 o 
 -35   1   6        0.90        7.46      6.02 o 
 -33   1   6       22.56       24.13      4.38 o 
 -31   1   6       11.65       21.41      3.55 o 
 -29   1   6       78.23       98.09      4.37 o 
 -27   1   6      447.76      454.21      6.99 o 
 -25   1   6      710.34      703.97      8.04 o 
 -23   1   6     4567.65     4403.26     27.51 o 
 -21   1   6     1257.60     1165.52      9.89 o 
 -19   1   6        0.98        3.04      1.78 o 
 -17   1   6       36.14       35.27      1.56 o 
 -15   1   6      271.50      316.88      3.48 o 
 -13   1   6     3375.32     3683.86     19.77 o 
 -11   1   6     2037.64     2302.93     13.46 o 
  -9   1   6     2435.78     2809.20     16.17 o 
  -7   1   6     4392.74     4622.04     25.07 o 
  -5   1   6     6556.95     6846.98     33.02 o 
  -3   1   6     1982.47     2332.10     12.91 o 
  -1   1   6     7216.12     8058.50     40.50 o 
   1   1   6    12011.61    13174.67     66.56 o 
   3   1   6     2812.66     3384.80     19.78 o 
   5   1   6     2461.00     2787.34     16.65 o 
   7   1   6     3048.29     3107.33     17.59 o 
   9   1   6      683.52      760.20      6.41 o 
  11   1   6        3.69        4.19      1.08 o 
  13   1   6     1296.57     1158.04      9.56 o 
  15   1   6     4945.21     4637.02     30.79 o 
  17   1   6     1294.52     1232.07     11.99 o 
  19   1   6      333.60      334.26      5.61 o 
  21   1   6        7.89        5.22      2.20 o 
  23   1   6       22.87       15.93      3.13 o 
  25   1   6      265.79      256.12      7.98 o 
  27   1   6      220.47      241.28      9.40 o 
  29   1   6       88.02       97.57      8.94 o 
  31   1   6       60.36       35.97      8.55 o 
  33   1   6       53.26       72.66     20.64 o 
 -40   2   6        0.37       -2.00      8.53 o 
 -38   2   6       33.30       48.26      8.23 o 
 -36   2   6       56.40       53.83      9.89 o 
 -34   2   6       66.47       63.78      5.87 o 
 -32   2   6      200.88      224.04      6.10 o 
 -30   2   6       34.66       23.38      2.96 o 
 -28   2   6      108.45       97.56      3.73 o 
 -26   2   6     1310.81     1256.03     12.97 o 
 -24   2   6     4286.81     4058.80     31.88 o 
 -22   2   6      835.28      814.96      8.56 o 
 -20   2   6      100.01      114.72      4.07 o 
 -18   2   6     4590.01     4385.62     25.01 o 
 -16   2   6       11.99       18.41      1.19 o 
 -14   2   6      335.25      321.88      3.55 o 
 -12   2   6     1258.55     1200.46      8.04 o 
 -10   2   6      125.54      157.52      2.60 o 
  -8   2   6     4876.04     5159.19     28.41 o 
  -6   2   6      972.43     1044.74      7.53 o 
  -4   2   6      803.35      829.02      8.11 o 
  -2   2   6     1772.78     1906.05     11.92 o 
   0   2   6      916.91      962.31      7.55 o 
   2   2   6     1110.09     1389.07      9.28 o 
   4   2   6     4796.05     5352.88     29.11 o 
   6   2   6      128.43      134.61      2.73 o 
   8   2   6       18.96       16.26      1.33 o 
  10   2   6       97.78       74.92      2.18 o 
  12   2   6        1.04        2.82      1.37 o 
  14   2   6      724.07      708.92      8.10 o 
  16   2   6     4800.78     4730.78     34.48 o 
  18   2   6      787.69      765.75      9.49 o 
  20   2   6       99.14      119.00      4.29 o 
  22   2   6        6.25        8.46      2.82 o 
  24   2   6      498.41      514.00     12.95 o 
  26   2   6       39.61       29.69      4.27 o 
  28   2   6      568.38      588.66     19.35 o 
  30   2   6       61.74       64.85     13.47 o 
  32   2   6      169.63      173.05     13.40 o 
 -39   3   6       63.01       56.45     11.55 o 
 -37   3   6       91.51       89.32      8.69 o 
 -35   3   6      271.11      301.27      8.75 o 
 -33   3   6      574.23      618.50     10.71 o 
 -31   3   6       97.80      100.87      5.00 o 
 -29   3   6        1.28        4.86      2.53 o 
 -27   3   6       56.42       54.61      3.62 o 
 -25   3   6       89.87       73.87      3.67 o 
 -23   3   6      746.53      695.33      9.54 o 
 -21   3   6        6.64       18.75      2.28 o 
 -19   3   6     1186.57      989.08      9.78 o 
 -17   3   6       19.95       15.09      1.58 o 
 -15   3   6      867.50      953.99      7.69 o 
 -13   3   6     1139.14     1154.76      8.06 o 
 -11   3   6     2123.73     2315.94     13.98 o 
  -9   3   6        3.83        6.90      1.04 o 
  -7   3   6     2422.70     3053.07     18.29 o 
  -5   3   6        2.57        0.40      0.78 o 
  -3   3   6     4311.80     4641.94     27.90 o 
  -1   3   6     2736.70     3275.55     25.08 o 
   1   3   6     2230.13     2111.32     16.51 o 
   3   3   6      172.69      248.64      4.08 o 
   5   3   6      276.39      353.38      4.59 o 
   7   3   6     5371.17     5835.71     34.40 o 
   9   3   6        9.90       35.54      1.73 o 
  11   3   6     4717.97     4448.23     29.35 o 
  13   3   6        0.02        0.98      1.46 o 
  15   3   6     2258.90     2105.32     17.86 o 
  17   3   6      671.83      642.85      8.76 o 
  19   3   6       72.49       67.45      3.45 o 
  21   3   6      639.44      638.61     11.41 o 
  23   3   6       19.36       28.50      3.72 o 
  25   3   6       16.87       15.62      4.89 o 
  27   3   6       45.22       59.58      5.24 o 
  29   3   6        0.13       -2.08      4.28 o 
  31   3   6      103.26      109.28      9.75 o 
  33   3   6      109.24      111.15     16.74 o 
 -38   4   6        5.85        6.64      6.52 o 
 -36   4   6       65.30       60.27      6.60 o 
 -34   4   6      195.55      213.85      8.27 o 
 -32   4   6      238.93      256.14      7.79 o 
 -30   4   6      301.86      309.53      8.11 o 
 -28   4   6     1828.15     1827.89     19.23 o 
 -26   4   6      249.99      265.02      6.62 o 
 -24   4   6      477.46      449.64      7.77 o 
 -22   4   6       96.15       56.13      2.98 o 
 -20   4   6      113.63       74.98      3.07 o 
 -18   4   6     5182.02     4466.63     31.51 o 
 -16   4   6       63.20       75.70      2.76 o 
 -14   4   6      168.86      220.67      3.51 o 
 -12   4   6     2260.19     2381.56     15.36 o 
 -10   4   6      958.59      999.85      7.63 o 
  -8   4   6      945.60     1109.03     11.50 o 
  -6   4   6     3056.63     3340.52     27.04 o 
  -4   4   6      794.93      828.68      6.54 o 
  -2   4   6     1061.28     1247.13      9.21 o 
   0   4   6     1065.91     1066.90      8.51 o 
   2   4   6      910.85      947.25      9.49 o 
   4   4   6     1689.41     1863.14     14.50 o 
   6   4   6     1684.74     1997.02     19.51 o 
   8   4   6       14.23       19.65      1.67 o 
  10   4   6     2180.32     2103.10     16.90 o 
  12   4   6      113.33       93.15      3.40 o 
  14   4   6        4.04        4.37      2.17 o 
  16   4   6      341.53      333.61      6.96 o 
  18   4   6     2013.71     2017.64     20.86 o 
  20   4   6     2682.95     2691.80     29.62 o 
  22   4   6      444.62      432.52      9.98 o 
  24   4   6       81.77       78.32      5.76 o 
  26   4   6      101.59       92.28      6.46 o 
  28   4   6      153.84      147.23      9.16 o 
  30   4   6      236.83      251.92     13.22 o 
  32   4   6      277.78      295.42     13.80 o 
 -37   5   6      307.59      328.21     16.29 o 
 -35   5   6      259.90      277.75     11.05 o 
 -33   5   6      363.73      382.30     11.42 o 
 -31   5   6      398.68      408.76     10.63 o 
 -29   5   6       21.37       14.77      3.90 o 
 -27   5   6       92.94       89.33      7.20 o 
 -25   5   6       56.96       51.89      4.74 o 
 -23   5   6      668.83      653.00      9.56 o 
 -21   5   6        1.39        4.60      2.13 o 
 -19   5   6      120.48      144.25      4.40 o 
 -17   5   6     1634.13     1449.85     14.27 o 
 -15   5   6     1448.80     1467.75     13.95 o 
 -13   5   6       19.04       15.14      1.64 o 
 -11   5   6     2070.07     2134.13     15.98 o 
  -9   5   6       79.60       66.51      2.05 o 
  -7   5   6      127.32      145.32      2.89 o 
  -5   5   6     2377.18     2692.45     18.00 o 
  -3   5   6      201.92      273.10      3.54 o 
  -1   5   6       78.09       98.37      2.39 o 
   1   5   6      488.59      549.62      5.68 o 
   3   5   6      234.89      218.10      4.07 o 
   5   5   6      837.46      831.87      9.63 o 
   7   5   6     2795.82     2876.54     21.73 o 
   9   5   6      673.32      656.30      8.19 o 
  11   5   6     2493.07     2434.24     21.86 o 
  13   5   6       69.85       70.92      3.47 o 
  15   5   6       47.48       42.91      3.25 o 
  17   5   6       36.71       39.61      3.43 o 
  19   5   6      677.20      683.03     19.90 o 
  21   5   6      827.11      850.90     17.48 o 
  23   5   6        4.30        6.25      4.30 o 
  25   5   6        6.96       -0.40      6.97 o 
  27   5   6        0.03       -1.30      7.90 o 
  29   5   6      195.47      215.29     11.08 o 
  31   5   6       45.65       48.36      8.50 o 
 -36   6   6      442.55      475.02     15.69 o 
 -34   6   6       94.10      102.19      8.04 o 
 -32   6   6     1040.38     1068.27     19.51 o 
 -30   6   6      271.72      270.35      9.07 o 
 -28   6   6        5.67        5.00      3.81 o 
 -26   6   6      322.59      317.41      9.43 o 
 -24   6   6       10.59        6.50      2.48 o 
 -22   6   6        3.11       -2.95      2.12 o 
 -20   6   6        3.77        2.00      2.13 o 
 -18   6   6      185.86      130.19      4.25 o 
 -16   6   6      723.55      671.65      9.64 o 
 -14   6   6     1213.65     1094.33     14.57 o 
 -12   6   6       23.97       10.58      2.15 o 
 -10   6   6       92.47      114.18      3.67 o 
  -8   6   6      882.32      728.45      8.55 o 
  -6   6   6     2535.13     2541.47     18.68 o 
  -4   6   6      144.06      189.76      3.65 o 
  -2   6   6     1361.84     1330.28     10.57 o 
   0   6   6      820.03      825.33      7.65 o 
   2   6   6       23.48       27.93      1.90 o 
   4   6   6       84.16       63.19      2.55 o 
   6   6   6      330.97      249.85      5.02 o 
   8   6   6      199.05      226.02      5.46 o 
  10   6   6        1.51       -1.65      2.11 o 
  12   6   6      168.92      172.87      7.63 o 
  14   6   6        3.62        2.14      2.42 o 
  16   6   6      108.46       91.96      5.03 o 
  18   6   6       63.08       54.05      5.19 o 
  20   6   6      351.90      337.45     11.85 o 
  22   6   6       27.33       23.29      5.23 o 
  24   6   6      210.26      208.43      9.78 o 
  26   6   6       26.28       31.41     10.74 o 
  28   6   6       51.86       71.20     19.70 o 
  30   6   6      670.29      781.92     23.30 o 
 -35   7   6       86.68       76.78      8.66 o 
 -33   7   6       24.44       26.54      6.59 o 
 -31   7   6       91.42       93.70      7.23 o 
 -29   7   6       31.40       25.89      4.80 o 
 -27   7   6      137.51      135.48      6.92 o 
 -25   7   6      106.68       99.19      5.91 o 
 -23   7   6        9.32        2.99      2.97 o 
 -21   7   6       83.24       83.87      4.29 o 
 -19   7   6      513.63      554.44      8.58 o 
 -17   7   6       27.67       29.41      2.64 o 
 -15   7   6      105.80      134.48      5.97 o 
 -13   7   6      393.45      348.06      7.33 o 
 -11   7   6        1.80        7.29      2.20 o 
  -9   7   6     2136.78     2105.25     19.45 o 
  -7   7   6       63.18       86.30      3.04 o 
  -5   7   6       55.51       61.72      2.78 o 
  -3   7   6      428.16      377.27      5.99 o 
  -1   7   6       64.44       56.72      2.44 o 
   1   7   6       13.55       14.87      1.84 o 
   3   7   6       21.34       18.17      2.15 o 
   5   7   6      140.61      122.63      3.92 o 
   7   7   6      112.60      118.23      4.39 o 
   9   7   6       38.39       45.04      3.62 o 
  11   7   6     1476.18     1446.69     18.10 o 
  13   7   6      189.74      189.91      7.10 o 
  15   7   6       10.39        6.64      3.58 o 
  17   7   6       48.02       45.18      5.07 o 
  19   7   6      156.69      149.82      9.91 o 
  21   7   6      563.81      568.85     15.51 o 
  23   7   6      306.88      303.16     12.43 o 
  25   7   6      102.47       98.83      8.80 o 
  27   7   6        0.00        8.63      6.77 o 
  29   7   6       98.51      127.74     11.20 o 
 -34   8   6      106.44       85.66      9.06 o 
 -32   8   6        3.91       10.17      6.11 o 
 -30   8   6        0.04        2.29      4.71 o 
 -28   8   6       24.61       32.51      5.70 o 
 -26   8   6      199.71      200.76      8.16 o 
 -24   8   6      140.26      145.71      8.69 o 
 -22   8   6        0.66        2.49      3.32 o 
 -20   8   6       71.23       56.59      5.01 o 
 -18   8   6      608.92      615.89     10.71 o 
 -16   8   6       76.10       93.30      4.11 o 
 -14   8   6       37.23       30.94      3.40 o 
 -12   8   6      391.18      361.37      7.84 o 
 -10   8   6      550.26      516.50      9.20 o 
  -8   8   6      491.43      461.80      8.20 o 
  -6   8   6      484.31      452.96      7.93 o 
  -4   8   6       23.25       21.27      2.36 o 
  -2   8   6      123.83      141.87      4.27 o 
   0   8   6      593.41      672.74      8.54 o 
   2   8   6      180.48      197.76      5.06 o 
   4   8   6      344.91      285.75      5.81 o 
   6   8   6      121.46       92.35      4.39 o 
   8   8   6      105.09      114.63      4.53 o 
  10   8   6      952.84      896.82     13.66 o 
  12   8   6        6.75        6.73      3.28 o 
  14   8   6        6.36       12.86      4.46 o 
  16   8   6        4.29       -0.92      4.03 o 
  18   8   6       20.97       16.76      5.40 o 
  20   8   6      393.31      382.23     13.53 o 
  22   8   6       31.20       29.59      6.00 o 
  24   8   6      139.80      133.97      9.76 o 
  26   8   6      442.46      443.24     24.19 o 
  28   8   6      213.18      236.07     14.31 o 
 -31   9   6       64.51       49.81      7.80 o 
 -29   9   6      112.07      121.47      8.66 o 
 -27   9   6        9.67       12.84      4.66 o 
 -25   9   6       53.46       49.79      5.64 o 
 -23   9   6      361.71      375.11     13.93 o 
 -21   9   6       54.22       56.86      5.71 o 
 -19   9   6        4.40       -0.21      3.55 o 
 -17   9   6       26.70       21.65      3.43 o 
 -15   9   6      226.53      223.83      8.62 o 
 -13   9   6       29.49       31.73      3.75 o 
 -11   9   6       10.92        6.32      2.60 o 
  -9   9   6       79.06       80.54      4.11 o 
  -7   9   6      178.93      148.74      5.05 o 
  -5   9   6       21.50       20.57      2.81 o 
  -3   9   6      659.16      658.59     10.41 o 
  -1   9   6        0.14       -0.03      1.99 o 
   1   9   6        6.83        8.65      2.12 o 
   3   9   6      693.21      709.33     10.12 o 
   5   9   6       12.89       12.59      2.61 o 
   7   9   6      112.56      107.51      4.90 o 
   9   9   6       26.05       20.67      4.39 o 
  11   9   6      222.67      255.76      8.48 o 
  13   9   6        4.97        5.38      6.20 o 
  15   9   6        0.02        1.23      4.51 o 
  17   9   6      469.08      508.49     15.09 o 
  19   9   6        0.12       -7.56      5.37 o 
  21   9   6        3.32        7.16      7.67 o 
  23   9   6        8.30       15.04      5.88 o 
  25   9   6        0.75        4.22      7.07 o 
 -30  10   6      214.67      201.65     11.67 o 
 -28  10   6      174.64      189.59     10.16 o 
 -26  10   6       37.74       32.91      5.55 o 
 -24  10   6        1.00        0.70      4.61 o 
 -22  10   6      150.00      156.17      8.12 o 
 -20  10   6      393.33      398.31     12.54 o 
 -18  10   6       79.86       64.52      6.14 o 
 -16  10   6      483.70      501.48     11.62 o 
 -14  10   6      314.47      338.50      9.35 o 
 -12  10   6      181.15      173.40      6.77 o 
 -10  10   6        3.04        1.85      2.95 o 
  -8  10   6       82.80       72.01      5.61 o 
  -6  10   6       24.94       36.67      3.67 o 
  -4  10   6      260.36      273.86      9.76 o 
  -2  10   6        5.08        9.39      2.99 o 
   0  10   6       88.42       87.51      4.61 o 
   2  10   6      325.99      338.52     10.79 o 
   4  10   6       31.44       41.42      4.30 o 
   6  10   6      319.07      314.09      8.90 o 
   8  10   6      376.09      373.00     10.79 o 
  10  10   6       82.73       87.12      6.13 o 
  12  10   6      111.32      115.93      7.32 o 
  14  10   6        0.09        3.98      4.36 o 
  16  10   6       28.20       27.79      6.22 o 
  18  10   6        4.17        7.17      5.89 o 
  20  10   6      143.53      135.96     10.92 o 
  22  10   6      215.85      246.35     15.72 o 
  24  10   6       10.46        5.57      9.34 o 
 -27  11   6       11.22       16.96      6.57 o 
 -25  11   6        0.21        8.92      6.00 o 
 -23  11   6       39.06       41.47      6.36 o 
 -21  11   6      213.56      197.78      9.54 o 
 -19  11   6       18.17       19.69      4.71 o 
 -17  11   6        4.23       -3.46      3.83 o 
 -15  11   6       11.14        8.48      3.89 o 
 -13  11   6      108.85       93.59      5.65 o 
 -11  11   6        1.05        2.44      3.08 o 
  -9  11   6       12.89       10.08      3.19 o 
  -7  11   6       14.65       16.62      3.91 o 
  -5  11   6       60.74       48.79      5.05 o 
  -3  11   6       30.16       29.86      4.80 o 
  -1  11   6      167.05      157.70      7.84 o 
   1  11   6      402.08      377.49     10.81 o 
   3  11   6       39.16       36.16      5.72 o 
   5  11   6      115.67      117.77      9.74 o 
   7  11   6      401.21      436.04     12.24 o 
   9  11   6       28.76       27.66      4.77 o 
  11  11   6      355.56      354.81     11.51 o 
  13  11   6       74.42       69.33      7.72 o 
  15  11   6       23.05       15.34      6.26 o 
  17  11   6       56.10       43.25      7.96 o 
  19  11   6        4.80        1.56      7.04 o 
  21  11   6      113.72       95.00     14.33 o 
 -24  12   6      149.91      135.91     10.64 o 
 -22  12   6        5.52        6.67      5.67 o 
 -20  12   6      185.64      178.11      9.09 o 
 -18  12   6        0.59        3.28      4.11 o 
 -16  12   6        0.16        4.72      5.70 o 
 -14  12   6       48.56       43.76      7.25 o 
 -12  12   6       10.88       10.45      5.82 o 
 -10  12   6       51.31       48.06      8.59 o 
  -8  12   6       19.92       11.10      5.94 o 
  -6  12   6       15.51       16.41      5.21 o 
  -4  12   6       56.33       41.51      5.70 o 
  -2  12   6       26.18       25.09      4.92 o 
   0  12   6       76.41       76.92      6.58 o 
   2  12   6       33.30       31.25      5.04 o 
   4  12   6        0.57        2.31      4.14 o 
   6  12   6       21.92       16.60      5.28 o 
   8  12   6       51.89       43.91      6.64 o 
  10  12   6       49.75       57.59      8.34 o 
  12  12   6       60.61       46.13      7.09 o 
  14  12   6        7.49        2.78      6.52 o 
  16  12   6       20.31       15.07      7.23 o 
  18  12   6       31.12       45.36     14.99 o 
 -19  13   6       17.85        2.77      7.94 o 
 -17  13   6       45.77       59.10      8.51 o 
 -15  13   6      230.80      273.14     18.91 o 
 -11  13   6       22.28       10.06     11.39 o 
  -9  13   6       33.56       31.54      8.34 o 
  -7  13   6       34.05       36.42      9.04 o 
  -5  13   6        3.18        6.14      4.25 o 
  -3  13   6        4.37        3.19      6.45 o 
  -1  13   6       52.09       57.40      6.61 o 
   1  13   6       31.77       40.45      7.59 o 
   3  13   6       90.17      108.44      8.31 o 
   5  13   6        2.34        5.56      5.23 o 
   7  13   6      173.36      167.92     10.55 o 
   9  13   6       58.08       64.04      8.79 o 
  11  13   6       73.48       61.48     21.61 o 
  13  13   6      119.57      137.32     16.91 o 
 -14  14   6        6.59       10.44     13.34 o 
 -12  14   6        8.05        2.12     11.44 o 
 -10  14   6        1.80        5.22     10.66 o 
  -8  14   6       55.29       39.89     12.99 o 
  -6  14   6       13.43       23.83      7.97 o 
  -4  14   6       32.14       37.08     15.34 o 
  -2  14   6        1.68        9.24      5.25 o 
   0  14   6        7.65        1.70      7.00 o 
   2  14   6       64.77       67.73      8.37 o 
   4  14   6        2.46        6.95      6.15 o 
   6  14   6       32.51       27.68      7.48 o 
   8  14   6      145.13      155.60     30.05 o 
 -39   1   7       36.39       48.49     10.40 o 
 -37   1   7        8.42       12.50      6.88 o 
 -35   1   7      685.42      741.92     16.88 o 
 -33   1   7        0.64       -1.84      3.62 o 
 -31   1   7       31.78       39.38      4.01 o 
 -29   1   7        7.58       10.52      2.34 o 
 -27   1   7      430.02      457.26      7.09 o 
 -25   1   7        0.40        1.89      1.78 o 
 -23   1   7     2690.53     2657.75     18.97 o 
 -21   1   7     1945.40     1894.65     13.46 o 
 -19   1   7      729.62      693.68      6.44 o 
 -17   1   7     1084.47     1000.77      8.13 o 
 -15   1   7     5850.60     6267.21     32.33 o 
 -13   1   7      135.85      159.45      2.16 o 
 -11   1   7     7921.67     8829.03     41.67 o 
  -9   1   7      660.04      721.43      5.59 o 
  -7   1   7     7278.01     8392.53     42.60 o 
  -5   1   7     2866.50     3094.62     15.91 o 
  -3   1   7     1506.99     1691.80      9.98 o 
  -1   1   7      426.54      395.45      3.88 o 
   1   1   7     3273.72     3719.56     20.40 o 
   3   1   7     2554.02     3151.91     18.73 o 
   5   1   7      424.95      531.78      4.92 o 
   7   1   7      739.13      774.58      6.15 o 
   9   1   7     2053.64     1841.82     12.68 o 
  11   1   7     5775.43     5497.92     32.92 o 
  13   1   7     4843.77     4505.08     29.90 o 
  15   1   7     9786.29     9343.95     61.77 o 
  17   1   7        4.06        5.49      1.71 o 
  19   1   7      103.06      122.31      4.33 o 
  21   1   7      119.22      115.51      5.69 o 
  23   1   7      725.91      752.71     12.80 o 
  25   1   7      130.40      143.20      6.61 o 
  27   1   7      591.01      639.91     24.62 o 
  29   1   7        6.41        0.02      7.41 o 
  31   1   7      103.34       75.37     10.35 o 
 -40   2   7      535.55      570.78     31.46 o 
 -38   2   7       68.19       67.04      8.96 o 
 -36   2   7        4.69        0.11      9.44 o 
 -34   2   7      598.18      602.63     13.59 o 
 -32   2   7       22.00       19.31      3.09 o 
 -30   2   7      119.24      128.12      4.81 o 
 -28   2   7     1349.57     1380.10     14.17 o 
 -26   2   7     1388.29     1397.61     14.30 o 
 -24   2   7       14.89       19.15      3.27 o 
 -22   2   7     2841.97     2754.05     21.28 o 
 -20   2   7        4.64        5.60      1.51 o 
 -18   2   7       34.00       37.09      1.79 o 
 -16   2   7      371.94      388.08      4.21 o 
 -14   2   7     2018.78     2216.81     13.45 o 
 -12   2   7     5247.45     5477.91     31.52 o 
 -10   2   7     2535.80     2484.39     15.22 o 
  -8   2   7     8452.40     9667.57     50.09 o 
  -6   2   7        4.68        2.46      0.68 o 
  -4   2   7       18.08       12.80      1.00 o 
  -2   2   7     5283.87     6437.76     34.30 o 
   0   2   7     2401.65     3073.55     19.30 o 
   2   2   7      214.05      246.62      2.77 o 
   4   2   7     3009.41     3115.03     18.99 o 
   6   2   7      624.03      796.89      6.75 o 
   8   2   7       17.04       34.40      1.45 o 
  10   2   7     8491.32     8371.22     47.97 o 
  12   2   7     3467.57     3398.13     23.78 o 
  14   2   7      210.91      187.40      4.27 o 
  16   2   7       16.83       20.01      2.28 o 
  18   2   7        8.92        5.46      2.17 o 
  20   2   7       37.73       33.43      3.06 o 
  22   2   7      179.80      189.33      6.54 o 
  24   2   7     1312.85     1373.29     20.15 o 
  26   2   7      204.54      212.60      8.16 o 
  28   2   7      148.67      154.72      7.65 o 
  30   2   7       13.63        4.25      6.33 o 
  32   2   7        0.02       -1.99      6.91 o 
 -39   3   7      399.47      416.36     25.49 o 
 -37   3   7        0.15       -2.48      5.37 o 
 -35   3   7      512.04      598.46     11.90 o 
 -33   3   7       72.68       80.59      4.84 o 
 -31   3   7      546.41      571.65      9.06 o 
 -29   3   7       13.71        4.88      2.89 o 
 -27   3   7      277.46      302.17      9.20 o 
 -25   3   7      668.82      652.71      9.57 o 
 -23   3   7      348.84      284.76      6.06 o 
 -21   3   7       15.48        7.55      1.94 o 
 -19   3   7        0.34        1.45      1.48 o 
 -17   3   7      332.32      303.13      5.30 o 
 -15   3   7      993.81     1004.32      8.36 o 
 -13   3   7     1629.19     1624.56     11.22 o 
 -11   3   7     4443.43     4833.30     28.17 o 
  -9   3   7        1.09        6.87      1.24 o 
  -7   3   7     3900.54     4087.09     23.42 o 
  -5   3   7      566.89      669.15      5.53 o 
  -3   3   7        8.91        6.20      1.06 o 
  -1   3   7     6019.54     7001.82     39.70 o 
   1   3   7      689.65      798.57      6.96 o 
   3   3   7      156.37      205.59      3.10 o 
   5   3   7     1399.07     1496.43     10.80 o 
   7   3   7     4604.45     4580.43     27.61 o 
   9   3   7       84.92       93.16      2.57 o 
  11   3   7     4445.48     4258.22     28.63 o 
  13   3   7      217.05      266.66      5.09 o 
  15   3   7     1485.06     1427.98     13.79 o 
  17   3   7     2149.64     2107.28     18.69 o 
  19   3   7      623.05      632.00      9.68 o 
  21   3   7      472.64      548.85     11.11 o 
  23   3   7        1.97        5.11      3.09 o 
  25   3   7      263.91      271.79      9.35 o 
  27   3   7       29.52       22.53      4.95 o 
  29   3   7      253.66      280.98     20.63 o 
  31   3   7       11.73       21.81      6.51 o 
 -38   4   7       18.70       10.61      6.81 o 
 -36   4   7      243.26      284.81     10.98 o 
 -34   4   7        1.82        1.57      3.70 o 
 -32   4   7     1747.68     1792.53     21.54 o 
 -30   4   7      573.77      585.09     10.50 o 
 -28   4   7      482.63      484.65      9.20 o 
 -26   4   7     1442.77     1373.88     16.17 o 
 -24   4   7     1402.28     1347.42     14.86 o 
 -22   4   7      813.59      798.15      9.98 o 
 -20   4   7       99.76      100.82      3.51 o 
 -18   4   7     4325.31     4374.24     31.13 o 
 -16   4   7     1539.60     1603.14     13.89 o 
 -14   4   7      450.47      412.25      5.35 o 
 -12   4   7     1332.05     1459.94     10.22 o 
 -10   4   7      646.25      761.38      6.87 o 
  -8   4   7        0.69        1.67      1.06 o 
  -6   4   7      354.11      364.47      4.41 o 
  -4   4   7        7.19       21.18      1.29 o 
  -2   4   7     2122.41     2224.12     16.05 o 
   0   4   7     1868.74     1882.95     14.51 o 
   2   4   7      274.89      359.58      4.75 o 
   4   4   7      105.73      113.79      2.92 o 
   6   4   7      540.63      510.39      6.71 o 
   8   4   7     1601.93     1609.57     14.67 o 
  10   4   7      191.70      153.02      3.84 o 
  12   4   7       91.08       76.19      3.30 o 
  14   4   7      767.29      752.09     11.60 o 
  16   4   7      376.37      338.15      7.28 o 
  18   4   7       11.55       14.68      2.76 o 
  20   4   7      857.83      898.69     15.55 o 
  22   4   7      142.00      144.90      7.63 o 
  24   4   7      385.76      401.15     11.85 o 
  26   4   7      141.06      140.30     12.19 o 
  28   4   7      144.88      141.43     12.93 o 
  30   4   7      241.79      269.29     18.84 o 
 -37   5   7       98.50       94.90      8.71 o 
 -35   5   7      184.98      221.94     10.23 o 
 -33   5   7      521.81      568.97     13.72 o 
 -31   5   7      105.76      117.12      8.53 o 
 -29   5   7      142.19      140.67      6.78 o 
 -27   5   7      195.49      188.22      6.82 o 
 -25   5   7      386.20      364.22      8.60 o 
 -23   5   7      153.42      152.89      5.34 o 
 -21   5   7      337.50      366.14      6.89 o 
 -19   5   7      966.03     1069.42     12.09 o 
 -17   5   7      194.63      200.93      4.83 o 
 -15   5   7      854.56      724.47      8.91 o 
 -13   5   7        9.18       15.77      1.89 o 
 -11   5   7      426.55      439.28      6.32 o 
  -9   5   7      640.49      671.63      8.61 o 
  -7   5   7      468.29      430.53      4.73 o 
  -5   5   7     3999.39     4328.85     35.21 o 
  -3   5   7       54.23      110.45      2.60 o 
  -1   5   7      261.99      196.70      3.78 o 
   1   5   7       48.92       53.72      2.41 o 
   3   5   7        0.90        5.87      2.19 o 
   5   5   7      272.74      251.09      4.82 o 
   7   5   7      945.74      906.03     10.41 o 
   9   5   7      516.21      458.76      7.87 o 
  11   5   7        0.40        3.23      2.10 o 
  13   5   7      619.83      594.01      9.57 o 
  15   5   7      420.40      454.97      8.98 o 
  17   5   7        5.33        5.17      2.87 o 
  19   5   7      264.59      275.73     11.46 o 
  21   5   7       96.25       78.64      9.74 o 
  23   5   7        7.42        6.44      4.99 o 
  25   5   7       54.27       42.02      7.41 o 
  27   5   7        1.19       -4.21      6.60 o 
  29   5   7      177.05      191.43     10.74 o 
 -36   6   7      210.76      216.18     13.33 o 
 -34   6   7       55.76       58.11      6.97 o 
 -32   6   7      162.83      161.57     11.05 o 
 -30   6   7      254.64      247.76      8.93 o 
 -28   6   7       56.40       52.91      5.54 o 
 -26   6   7       12.78       13.63      3.65 o 
 -24   6   7       27.64       24.68      3.28 o 
 -22   6   7     1241.40     1170.98     13.70 o 
 -20   6   7     1261.69     1228.00     13.73 o 
 -18   6   7       74.77       55.54      3.23 o 
 -16   6   7        0.21        1.53      1.77 o 
 -14   6   7      418.96      436.57      7.34 o 
 -12   6   7      880.03      814.87     10.12 o 
 -10   6   7       16.24       18.36      2.15 o 
  -8   6   7       70.49       68.45      3.14 o 
  -6   6   7      523.76      493.07      6.18 o 
  -4   6   7     1747.23     1786.39     16.38 o 
  -2   6   7     2458.25     2654.45     20.93 o 
   0   6   7       53.82       57.31      2.87 o 
   2   6   7       30.32       20.25      2.26 o 
   4   6   7      796.30      726.92     10.98 o 
   6   6   7       37.67       30.77      3.49 o 
   8   6   7      316.36      253.21     10.02 o 
  10   6   7       26.64       24.68      3.22 o 
  12   6   7        0.07       -0.29      2.20 o 
  14   6   7      450.57      429.06      8.80 o 
  16   6   7       23.23       14.82      3.58 o 
  18   6   7      257.17      203.27      8.19 o 
  20   6   7     1257.88     1282.79     21.25 o 
  22   6   7        0.11        0.36      4.47 o 
  24   6   7       48.22       38.53      7.13 o 
  26   6   7        8.32        1.50      5.90 o 
  28   6   7        1.44        0.43      6.41 o 
 -35   7   7       34.05       26.24      7.46 o 
 -33   7   7       42.37       41.45      7.21 o 
 -31   7   7      939.00      975.92     29.55 o 
 -29   7   7       11.30       12.84      4.97 o 
 -27   7   7      603.05      557.79     13.97 o 
 -25   7   7      166.07      165.30      7.42 o 
 -23   7   7      671.81      681.00     15.94 o 
 -21   7   7        2.86        4.64      2.64 o 
 -19   7   7        7.25       10.74      2.58 o 
 -17   7   7       14.74       20.79      2.66 o 
 -15   7   7      135.61      142.07      5.44 o 
 -13   7   7        5.23        4.70      2.44 o 
 -11   7   7       19.24       19.14      2.74 o 
  -9   7   7       44.80       42.05      3.17 o 
  -7   7   7      596.26      656.81      9.78 o 
  -5   7   7     1350.10     1195.22     11.79 o 
  -3   7   7      881.46      847.34      9.11 o 
  -1   7   7      666.98      638.07      8.10 o 
   1   7   7      264.02      365.79      6.07 o 
   3   7   7      274.42      265.97      7.90 o 
   5   7   7      776.13      789.97     10.74 o 
   7   7   7        9.09       12.46      2.74 o 
   9   7   7       11.06        0.79      2.67 o 
  11   7   7      128.77      130.28      5.60 o 
  13   7   7       41.82       36.17      4.28 o 
  15   7   7      562.78      608.61     18.68 o 
  17   7   7      129.66      131.01      7.18 o 
  19   7   7      172.40      187.74      9.74 o 
  21   7   7        0.81        5.34      4.30 o 
  23   7   7        8.95        9.24      5.69 o 
  25   7   7      243.41      256.89     13.63 o 
  27   7   7        6.33       18.96      7.43 o 
 -34   8   7      358.59      377.73     15.93 o 
 -32   8   7      239.02      232.43     12.11 o 
 -30   8   7       24.55       23.84      5.71 o 
 -28   8   7      509.30      550.70     14.75 o 
 -26   8   7      200.81      226.74     10.47 o 
 -24   8   7       11.27       15.55      4.28 o 
 -22   8   7        0.90        0.42      3.16 o 
 -20   8   7       87.77       74.31      5.02 o 
 -18   8   7        5.29        1.59      2.56 o 
 -16   8   7      199.12      220.42      5.95 o 
 -14   8   7      225.55      256.59      7.10 o 
 -12   8   7        2.79        3.43      2.43 o 
 -10   8   7       38.67       31.50      3.14 o 
  -8   8   7      434.12      389.00      7.71 o 
  -6   8   7      585.01      595.13      9.53 o 
  -4   8   7      212.05      216.76      5.74 o 
  -2   8   7      277.26      300.02      5.73 o 
   0   8   7     1116.66     1080.18     11.87 o 
   2   8   7     1040.52     1071.27     12.90 o 
   4   8   7      771.71      754.11     10.38 o 
   6   8   7      135.89      115.28      5.71 o 
   8   8   7       97.89       78.07      4.46 o 
  10   8   7       32.41       22.96      4.25 o 
  12   8   7       38.32       30.77      4.71 o 
  14   8   7       11.57       -4.36      4.16 o 
  16   8   7       80.59       77.44      7.25 o 
  18   8   7        0.03       -1.16      4.62 o 
  20   8   7      125.80      108.50     10.34 o 
  22   8   7        7.08        8.19      5.21 o 
  24   8   7        3.51       10.09      6.29 o 
  26   8   7       23.42       16.53      8.08 o 
 -31   9   7      430.49      448.78     15.89 o 
 -29   9   7       51.81       50.21      6.70 o 
 -27   9   7        0.01       -1.84      4.13 o 
 -25   9   7       64.48       71.34      8.15 o 
 -23   9   7      140.25      130.36      7.10 o 
 -21   9   7      720.40      750.08     23.07 o 
 -19   9   7       92.06      102.68      6.31 o 
 -17   9   7      431.71      395.06     10.32 o 
 -15   9   7        1.02        4.97      3.18 o 
 -13   9   7      206.04      185.56      6.53 o 
 -11   9   7      161.95      146.87      5.85 o 
  -9   9   7      334.29      328.60      7.48 o 
  -7   9   7      328.73      326.46      7.30 o 
  -5   9   7       58.40       52.11      3.90 o 
  -3   9   7       46.73       66.85      3.49 o 
  -1   9   7      141.20      127.95      4.90 o 
   1   9   7       21.02       10.68      2.41 o 
   3   9   7      138.70      124.32      4.55 o 
   5   9   7      153.73      167.21      8.16 o 
   7   9   7       10.07       12.26      3.54 o 
   9   9   7        7.88        7.66      3.55 o 
  11   9   7      339.42      322.49     10.04 o 
  13   9   7       44.31       40.19      5.93 o 
  15   9   7      129.32      112.72      8.46 o 
  17   9   7       20.51       26.36      6.85 o 
  19   9   7      142.77      151.33     11.07 o 
  21   9   7        5.61       11.30      6.37 o 
  23   9   7        5.06        9.71      6.10 o 
  25   9   7        2.97        3.85      6.82 o 
 -30  10   7       44.35       37.06      7.65 o 
 -28  10   7       59.60       46.34      6.69 o 
 -26  10   7       90.42       86.00      8.18 o 
 -24  10   7      231.54      225.03     10.48 o 
 -22  10   7      139.99      157.78      9.41 o 
 -20  10   7       62.46       57.14      6.15 o 
 -18  10   7      170.31      166.48      7.60 o 
 -16  10   7       15.62       13.37      3.79 o 
 -14  10   7       35.51       26.76      4.17 o 
 -12  10   7       86.24       77.82      6.42 o 
 -10  10   7      123.02      126.43      6.04 o 
  -8  10   7      143.11      139.74      6.24 o 
  -6  10   7      118.81      127.55      6.88 o 
  -4  10   7       14.71       10.68      4.25 o 
  -2  10   7      852.11      840.45     13.85 o 
   0  10   7       11.35       14.95      3.56 o 
   2  10   7       53.92       56.13      5.40 o 
   4  10   7       13.20       14.94      3.96 o 
   6  10   7        1.54       -1.17      3.58 o 
   8  10   7      108.97      107.12      6.92 o 
  10  10   7      486.44      489.72     12.33 o 
  12  10   7        4.70        4.74      4.31 o 
  14  10   7      274.94      288.27     13.93 o 
  16  10   7        3.66        9.77      5.90 o 
  18  10   7        2.51       -2.08      5.82 o 
  20  10   7       99.25       87.93     11.13 o 
  22  10   7       62.38       93.06     11.84 o 
 -27  11   7       26.56       34.66      7.41 o 
 -25  11   7        4.36        5.37      5.78 o 
 -23  11   7      270.55      269.60     11.36 o 
 -21  11   7      137.35      131.44      8.26 o 
 -19  11   7       52.39       60.16      6.64 o 
 -17  11   7      103.50       94.92      6.71 o 
 -15  11   7       22.43       18.24      4.08 o 
 -13  11   7        0.03        8.37      3.56 o 
 -11  11   7      127.78      139.22      6.52 o 
  -9  11   7        1.80        1.44      3.48 o 
  -7  11   7       87.03       78.05      6.03 o 
  -5  11   7        3.86        4.65      4.57 o 
  -3  11   7      295.92      311.75     10.23 o 
  -1  11   7       14.94       15.83      4.78 o 
   1  11   7       17.90       22.01      4.77 o 
   3  11   7      111.73       98.60      6.83 o 
   5  11   7       70.99       72.08      6.37 o 
   7  11   7      116.52       94.65      7.08 o 
   9  11   7       72.10       48.25      5.65 o 
  11  11   7        7.56        7.54      5.51 o 
  13  11   7        2.05       -5.43      5.12 o 
  15  11   7       21.00       18.00      6.72 o 
  17  11   7      224.66      230.88     21.41 o 
  19  11   7      188.00      174.26     18.04 o 
 -24  12   7       88.41       65.04      7.99 o 
 -22  12   7      167.00      163.53     14.56 o 
 -20  12   7       27.54       38.26      7.84 o 
 -18  12   7       81.86       84.19      6.69 o 
 -16  12   7       37.36       26.22      4.98 o 
 -14  12   7        3.08        5.83      5.97 o 
 -12  12   7       26.06       25.77      4.46 o 
 -10  12   7       28.44       36.46      8.55 o 
  -8  12   7       10.92       13.73      4.20 o 
  -6  12   7      205.78      213.49      9.14 o 
  -4  12   7       16.11       13.19      4.67 o 
  -2  12   7      207.74      223.17      9.77 o 
   0  12   7       13.49       19.69      5.07 o 
   2  12   7      172.26      168.88     12.39 o 
   4  12   7       77.32       57.77      7.02 o 
   6  12   7       80.38       82.18      7.94 o 
   8  12   7      196.78      183.10     10.73 o 
  10  12   7        2.81        1.80      6.44 o 
  12  12   7      112.47      130.81     10.65 o 
  14  12   7       38.71       51.03      8.82 o 
  16  12   7       29.34       27.38      8.32 o 
 -19  13   7      142.91      138.65     12.95 o 
 -17  13   7      112.94      116.80     11.15 o 
 -15  13   7        0.08       19.05     13.40 o 
 -13  13   7        7.57       -0.93     11.82 o 
 -11  13   7       41.79       27.38     13.26 o 
  -9  13   7       60.28       74.00     10.27 o 
  -7  13   7       20.48       30.48      6.44 o 
  -5  13   7      116.50      126.56      8.09 o 
  -3  13   7       94.18       89.81      7.61 o 
  -1  13   7      116.62      107.05      8.91 o 
   1  13   7       55.82       42.47      8.98 o 
   3  13   7        4.62       14.67      5.45 o 
   5  13   7       13.08       11.06      8.19 o 
   7  13   7        4.35        0.43      6.44 o 
   9  13   7      110.26       99.09     12.11 o 
  11  13   7       27.82       19.48     10.21 o 
 -12  14   7       18.71       17.60     12.92 o 
 -10  14   7       16.19        5.50     11.32 o 
  -8  14   7       13.79        3.69     10.92 o 
  -6  14   7      199.75      202.47     19.69 o 
  -4  14   7       36.57       38.05      6.76 o 
  -2  14   7        4.16        3.73     18.42 o 
   0  14   7        8.60       20.12      7.35 o 
   2  14   7       63.38       60.86     14.62 o 
   4  14   7       11.02       19.12      7.16 o 
   6  14   7      145.50      168.72     34.39 o 
 -40   0   8      222.96      217.35     22.68 o 
 -38   0   8      243.63      262.20     20.28 o 
 -36   0   8      571.31      622.98     24.53 o 
 -34   0   8      266.53      299.42     14.13 o 
 -32   0   8        1.19       -1.98      4.58 o 
 -30   0   8      437.21      431.81     15.02 o 
 -28   0   8        8.85        7.31      3.68 o 
 -26   0   8     1446.10     1411.84     17.69 o 
 -24   0   8      456.59      435.67      7.22 o 
 -22   0   8     1403.48     1304.44     15.24 o 
 -20   0   8     6334.00     5980.15     55.16 o 
 -18   0   8     6156.44     5881.50     46.60 o 
 -16   0   8     1493.92     1330.05     13.00 o 
 -14   0   8     2204.42     2425.82     19.37 o 
 -12   0   8      469.49      516.88      6.09 o 
 -10   0   8       30.68       21.01      2.01 o 
  -8   0   8    18185.74    20086.42    132.38 o 
  -6   0   8      256.52      228.52      3.68 o 
  -4   0   8     3801.11     3953.65     30.68 o 
  -2   0   8     2844.04     3425.30     25.06 o 
   0   0   8     6131.38     7080.17     53.99 o 
   2   0   8      867.53      939.15     10.62 o 
   4   0   8     1229.58     1319.09     13.89 o 
   6   0   8     1275.03     1463.78     13.67 o 
   8   0   8        5.10       19.38      2.70 o 
  10   0   8       10.68        6.26      1.83 o 
  12   0   8     5475.77     5378.82     49.38 o 
  14   0   8     1937.51     1910.85     23.58 o 
  16   0   8       32.00       11.87      4.52 o 
  18   0   8      636.03      597.15     12.20 o 
  20   0   8        0.54        2.38      3.22 o 
  22   0   8        4.09        4.69      4.37 o 
  24   0   8     1932.86     2045.15     43.21 o 
  26   0   8       41.35       26.74      7.38 o 
  28   0   8       73.28       67.22     13.65 o 
  30   0   8      679.86      738.37     35.66 o 
 -39   1   8      111.58      120.37     14.65 o 
 -37   1   8        0.53       -7.99      5.79 o 
 -35   1   8        2.86        6.61      4.69 o 
 -33   1   8      293.42      294.95      9.56 o 
 -31   1   8       90.07       82.68      4.98 o 
 -29   1   8        8.41       -0.79      2.13 o 
 -27   1   8        0.02        2.50      2.00 o 
 -25   1   8      103.76      109.89      4.02 o 
 -23   1   8      400.88      394.28      5.49 o 
 -21   1   8      241.47      244.80      4.20 o 
 -19   1   8      861.68      813.42      7.92 o 
 -17   1   8     2557.07     2460.77     15.96 o 
 -15   1   8       67.43       62.17      1.86 o 
 -13   1   8      209.94      201.74      2.47 o 
 -11   1   8        6.90        7.63      0.87 o 
  -9   1   8     1989.00     1991.32     11.41 o 
  -7   1   8      377.95      421.89      3.49 o 
  -5   1   8      993.60     1079.88      6.86 o 
  -3   1   8      219.72      203.78      2.39 o 
  -1   1   8     1488.93     1667.02     10.58 o 
   1   1   8       77.90       39.35      1.41 o 
   3   1   8      436.07      533.44      5.16 o 
   5   1   8     1204.51     1244.50      9.17 o 
   7   1   8      779.97      765.92      6.54 o 
   9   1   8      174.21      189.01      3.33 o 
  11   1   8       45.71       38.84      2.20 o 
  13   1   8     1126.52      953.97     10.01 o 
  15   1   8     4188.84     3963.04     29.47 o 
  17   1   8     1026.83      998.19     10.84 o 
  19   1   8       64.09       67.07      4.46 o 
  21   1   8       57.56       76.36      5.66 o 
  23   1   8      261.38      284.53      8.15 o 
  25   1   8       34.32       32.18      4.43 o 
  27   1   8       92.92       95.55      8.16 o 
  29   1   8      236.63      272.93     42.83 o 
  31   1   8        7.69        5.23      7.35 o 
 -40   2   8      258.47      308.05     23.97 o 
 -38   2   8       45.43       47.19      8.52 o 
 -36   2   8       90.97       82.19     10.98 o 
 -34   2   8       39.86       36.68      4.39 o 
 -32   2   8       36.13       28.52      3.33 o 
 -30   2   8       29.08       35.69      3.28 o 
 -28   2   8        0.16        0.51      2.35 o 
 -26   2   8      424.19      416.93      7.35 o 
 -24   2   8        8.64        5.55      2.03 o 
 -22   2   8     1667.36     1581.55     14.22 o 
 -20   2   8       56.39       43.14      2.29 o 
 -18   2   8      954.22      974.42      8.25 o 
 -16   2   8       42.42       14.92      1.39 o 
 -14   2   8      214.86      233.96      3.33 o 
 -12   2   8      662.70      847.55      6.67 o 
 -10   2   8       26.08       20.63      1.34 o 
  -8   2   8      780.52      812.28      6.80 o 
  -6   2   8     1214.91     1307.39      9.13 o 
  -4   2   8      172.01      179.67      2.78 o 
  -2   2   8        2.08        6.01      0.82 o 
   0   2   8      755.32      757.07      6.82 o 
   2   2   8       60.48       56.34      1.54 o 
   4   2   8      285.59      299.68      4.29 o 
   6   2   8       71.14       71.53      2.38 o 
   8   2   8      638.31      615.09      6.03 o 
  10   2   8     2169.58     2305.19     16.46 o 
  12   2   8      444.74      409.45      5.55 o 
  14   2   8      231.51      259.41      5.30 o 
  16   2   8      166.89      179.65      4.89 o 
  18   2   8       86.49       76.79      3.72 o 
  20   2   8      107.54      122.28      7.00 o 
  22   2   8        1.30        7.43      3.24 o 
  24   2   8      287.69      283.10      8.78 o 
  26   2   8      618.90      585.01     19.49 o 
  28   2   8      366.43      341.39     11.26 o 
  30   2   8       75.85       65.22      8.88 o 
 -39   3   8       34.53       22.44      9.22 o 
 -37   3   8       51.21       56.78      7.12 o 
 -35   3   8      287.75      294.66      8.69 o 
 -33   3   8        0.16       -0.19      2.83 o 
 -31   3   8      155.04      151.92      5.36 o 
 -29   3   8      543.84      591.24     10.54 o 
 -27   3   8     1322.83     1359.69     16.72 o 
 -25   3   8      136.11      126.18      4.78 o 
 -23   3   8      615.88      579.51      8.70 o 
 -21   3   8      517.71      504.26      7.44 o 
 -19   3   8      175.85      187.15      4.11 o 
 -17   3   8       25.56       28.54      1.98 o 
 -15   3   8      893.21      815.81      7.77 o 
 -13   3   8      782.84      826.95      7.62 o 
 -11   3   8      205.75      199.40      3.03 o 
  -9   3   8     1947.03     1923.79     12.86 o 
  -7   3   8     1045.41     1188.55      8.54 o 
  -5   3   8      150.69      116.03      2.13 o 
  -3   3   8      996.77     1133.31      8.33 o 
  -1   3   8      139.89      133.28      2.51 o 
   1   3   8     1628.56     1724.38     13.54 o 
   3   3   8     1129.81     1258.42      9.79 o 
   5   3   8     2393.11     2426.75     18.25 o 
   7   3   8      370.40      357.58      6.78 o 
   9   3   8     3216.01     3108.98     20.58 o 
  11   3   8     2503.11     2188.05     16.88 o 
  13   3   8      128.05      110.43      4.12 o 
  15   3   8      697.11      694.94      8.95 o 
  17   3   8       48.81       44.75      3.07 o 
  19   3   8      511.18      534.59     10.38 o 
  21   3   8       33.85       39.82      4.29 o 
  23   3   8     1080.66     1141.76     18.01 o 
  25   3   8      425.05      467.57     20.11 o 
  27   3   8        0.53       -1.65      4.94 o 
  29   3   8       86.28      102.78     13.30 o 
  31   3   8        0.38        3.20      9.33 o 
 -38   4   8       14.93       13.03      8.73 o 
 -36   4   8        2.81        2.61      4.74 o 
 -34   4   8      135.25      150.43      7.12 o 
 -32   4   8       48.16       62.10      5.01 o 
 -30   4   8      146.18      162.44      6.18 o 
 -28   4   8      537.33      522.32      9.60 o 
 -26   4   8        0.05        1.85      2.48 o 
 -24   4   8     1354.33     1311.87     14.69 o 
 -22   4   8      465.45      427.82      7.19 o 
 -20   4   8      344.18      319.27      7.21 o 
 -18   4   8       19.47       18.38      2.08 o 
 -16   4   8      590.79      586.46      7.00 o 
 -14   4   8     2190.54     2194.70     16.63 o 
 -12   4   8      899.77      832.99      7.79 o 
 -10   4   8      155.12      168.94      3.54 o 
  -8   4   8      146.73      188.98      3.24 o 
  -6   4   8       31.97       34.67      1.51 o 
  -4   4   8      607.23      634.21      5.91 o 
  -2   4   8     3176.44     3484.06     22.44 o 
   0   4   8      991.75     1140.05      9.82 o 
   2   4   8      135.82      105.78      3.83 o 
   4   4   8       73.64      105.81      3.81 o 
   6   4   8     1503.26     1539.53     13.58 o 
   8   4   8      138.50      106.66      3.28 o 
  10   4   8     2317.09     2287.60     18.74 o 
  12   4   8      106.59      120.43      5.14 o 
  14   4   8        0.90        4.30      2.13 o 
  16   4   8       42.79       50.61      3.60 o 
  18   4   8      455.82      470.37     11.73 o 
  20   4   8      550.47      533.72     12.99 o 
  22   4   8       57.14       60.11      5.86 o 
  24   4   8        1.27       -3.64      4.07 o 
  26   4   8       60.93       49.23      6.49 o 
  28   4   8       34.39       17.79      8.95 o 
  30   4   8      408.15      396.53     18.32 o 
 -37   5   8       26.57       24.51      6.47 o 
 -35   5   8      379.67      458.60     13.57 o 
 -33   5   8        1.07        9.75      4.51 o 
 -31   5   8     1403.08     1432.70     20.87 o 
 -29   5   8       19.68       13.09      3.72 o 
 -27   5   8      431.00      403.17      9.44 o 
 -25   5   8      505.98      506.26     10.19 o 
 -23   5   8       10.86       10.22      2.54 o 
 -21   5   8       82.34       68.28      3.56 o 
 -19   5   8        7.55        3.25      2.01 o 
 -17   5   8        1.68        1.61      1.84 o 
 -15   5   8      112.52       75.86      3.25 o 
 -13   5   8        5.17        2.50      1.47 o 
 -11   5   8      781.35      907.79      9.92 o 
  -9   5   8       10.64       22.71      1.99 o 
  -7   5   8      931.72      905.71      9.38 o 
  -5   5   8       13.88        8.70      1.65 o 
  -3   5   8        4.04        1.89      1.41 o 
  -1   5   8      398.36      407.98      6.14 o 
   1   5   8     1231.40     1140.77     12.46 o 
   3   5   8        9.42       13.83      2.12 o 
   5   5   8        0.01        2.60      1.80 o 
   7   5   8     4934.69     4742.90     36.64 o 
   9   5   8      240.36      175.24      4.88 o 
  11   5   8      555.77      522.73      9.53 o 
  13   5   8       41.80       42.23      3.49 o 
  15   5   8        0.90        3.03      2.64 o 
  17   5   8      216.05      187.11      7.67 o 
  19   5   8      777.72      814.35     17.12 o 
  21   5   8       35.79       32.66      6.94 o 
  23   5   8        0.09       -5.27      4.67 o 
  25   5   8      104.75       92.73      7.93 o 
  27   5   8      110.38       92.14      8.34 o 
  29   5   8        0.07       -6.80      5.61 o 
 -36   6   8       52.50       50.87      7.79 o 
 -34   6   8      792.53      846.40     18.90 o 
 -32   6   8     1790.31     1825.09     29.09 o 
 -30   6   8      687.92      715.80     16.24 o 
 -28   6   8     1454.22     1501.54     25.88 o 
 -26   6   8      272.90      259.98      9.14 o 
 -24   6   8      131.55      126.45      5.92 o 
 -22   6   8      418.69      398.10      8.56 o 
 -20   6   8      368.03      376.99      7.54 o 
 -18   6   8     1172.24     1197.65     13.96 o 
 -16   6   8       63.69       65.67      3.44 o 
 -14   6   8      330.33      293.84      6.04 o 
 -12   6   8     2191.54     2045.65     20.16 o 
 -10   6   8      171.18      106.11      4.24 o 
  -8   6   8      883.94      748.26     10.45 o 
  -6   6   8        5.03        3.27      1.81 o 
  -4   6   8       36.64       30.35      2.88 o 
  -2   6   8        5.50        8.38      1.85 o 
   0   6   8     1860.08     1789.64     17.39 o 
   2   6   8      299.16      284.77      6.41 o 
   4   6   8      221.72      223.99      5.61 o 
   6   6   8     4801.22     4579.94     36.79 o 
   8   6   8       56.04       70.36      4.11 o 
  10   6   8      243.10      216.89      7.17 o 
  12   6   8        7.37       -0.26      2.37 o 
  14   6   8       35.73       26.31      3.53 o 
  16   6   8      351.35      332.07      9.85 o 
  18   6   8      557.11      598.99     18.56 o 
  20   6   8       35.53       39.42      5.73 o 
  22   6   8       31.19       28.05      5.96 o 
  24   6   8       57.96       65.49      8.52 o 
  26   6   8        9.56        4.55      6.53 o 
  28   6   8       35.73       61.66     10.00 o 
 -35   7   8       29.09       19.16      6.78 o 
 -33   7   8      227.53      270.01     13.89 o 
 -31   7   8      583.87      650.93     16.56 o 
 -29   7   8       15.21       11.72      5.25 o 
 -27   7   8        1.98        3.56      4.61 o 
 -25   7   8       11.37       15.59      3.84 o 
 -23   7   8      118.16      103.10      6.91 o 
 -21   7   8      209.13      193.01      6.38 o 
 -19   7   8      342.44      338.59      7.18 o 
 -17   7   8      806.15      771.93     10.71 o 
 -15   7   8       70.09       54.46      3.50 o 
 -13   7   8        6.84        8.06      2.65 o 
 -11   7   8      440.67      396.30      7.87 o 
  -9   7   8     1306.16     1283.79     15.32 o 
  -7   7   8      188.05      162.29      5.46 o 
  -5   7   8      405.18      398.21      7.07 o 
  -3   7   8      140.96      147.97      4.74 o 
  -1   7   8      261.40      291.34      6.04 o 
   1   7   8      256.91      343.46      6.83 o 
   3   7   8       33.85       39.46      3.25 o 
   5   7   8      427.74      342.76      7.72 o 
   7   7   8      162.65      191.80      5.76 o 
   9   7   8      405.61      358.82      8.56 o 
  11   7   8      123.65      132.83      6.39 o 
  13   7   8      310.21      318.51      9.88 o 
  15   7   8      373.95      377.66     12.71 o 
  17   7   8       30.70       29.60      4.91 o 
  19   7   8        0.21        0.57      4.20 o 
  21   7   8        0.75       -4.03      5.04 o 
  23   7   8        6.50        6.47      5.54 o 
  25   7   8       25.14       21.21      7.36 o 
  27   7   8        0.02        2.31      6.58 o 
 -34   8   8      237.50      243.43     12.83 o 
 -32   8   8       81.99       75.90      8.53 o 
 -30   8   8       41.63       41.47      6.36 o 
 -28   8   8      462.12      475.29     14.87 o 
 -26   8   8       53.75       55.05      5.69 o 
 -24   8   8      723.98      723.71     13.88 o 
 -22   8   8      430.02      430.50     11.94 o 
 -20   8   8        5.24        6.98      3.20 o 
 -18   8   8      119.59       98.52      5.71 o 
 -16   8   8      822.28      859.36     12.94 o 
 -14   8   8      446.56      429.83      9.23 o 
 -12   8   8      109.20      105.70      4.78 o 
 -10   8   8      175.52      185.27      5.83 o 
  -8   8   8      365.77      366.13      7.73 o 
  -6   8   8      405.34      419.29      8.13 o 
  -4   8   8      398.05      399.08      8.09 o 
  -2   8   8      606.54      628.91      9.71 o 
   0   8   8      489.71      460.64      8.73 o 
   2   8   8      964.77      903.72     14.13 o 
   4   8   8     1860.67     1751.39     22.04 o 
   6   8   8       12.74        7.75      2.85 o 
   8   8   8       20.56       22.18      3.77 o 
  10   8   8        6.56        8.39      3.62 o 
  12   8   8      311.12      305.44     10.47 o 
  14   8   8      518.77      500.13     14.63 o 
  16   8   8        2.33        8.56      5.20 o 
  18   8   8        0.24        2.53      4.61 o 
  20   8   8       33.98       34.66      6.01 o 
  22   8   8      241.74      254.45     23.00 o 
  24   8   8      123.19      138.49     10.21 o 
 -31   9   8        0.20        1.15      5.74 o 
 -29   9   8        0.00       -8.85      5.22 o 
 -27   9   8       39.57       34.04      5.62 o 
 -25   9   8      363.21      377.22     12.15 o 
 -23   9   8       22.28       18.18      5.29 o 
 -21   9   8       80.10       69.98      6.47 o 
 -19   9   8        2.59        5.14      3.62 o 
 -17   9   8        0.23       -0.91      3.23 o 
 -15   9   8        0.11        1.32      3.20 o 
 -13   9   8      153.81      167.74      6.94 o 
 -11   9   8       16.47       12.11      3.16 o 
  -9   9   8      294.13      280.93      7.65 o 
  -7   9   8      176.27      164.22      6.52 o 
  -5   9   8      218.22      209.16      6.60 o 
  -3   9   8        5.99        7.85      2.88 o 
  -1   9   8       93.51       84.65      5.20 o 
   1   9   8       87.30       82.24      5.22 o 
   3   9   8      614.62      606.09     11.73 o 
   5   9   8       18.13       19.69      4.18 o 
   7   9   8       14.80       16.47      4.13 o 
   9   9   8      192.57      200.47      7.99 o 
  11   9   8        2.83        3.40      3.77 o 
  13   9   8      134.38      128.39      7.70 o 
  15   9   8       33.69       55.81      7.13 o 
  17   9   8      546.30      512.98     30.71 o 
  19   9   8       32.64       26.82      7.28 o 
  21   9   8      162.81      167.91     10.57 o 
  23   9   8        0.03        2.78      6.71 o 
 -30  10   8       46.59       51.08      7.84 o 
 -28  10   8       94.76      105.43      9.17 o 
 -26  10   8       15.84       19.81      4.96 o 
 -24  10   8      403.85      438.52     18.66 o 
 -22  10   8      252.72      247.04     13.31 o 
 -20  10   8      138.18      137.09      8.02 o 
 -18  10   8      412.47      422.75     11.48 o 
 -16  10   8       11.91       11.91      3.96 o 
 -14  10   8       22.55       19.44      4.14 o 
 -12  10   8      130.64      121.33      6.35 o 
 -10  10   8      174.70      165.12      9.23 o 
  -8  10   8        1.59        3.87      3.42 o 
  -6  10   8        3.43        5.10      4.00 o 
  -4  10   8      145.65      143.25      8.08 o 
  -2  10   8      698.37      702.37     17.32 o 
   0  10   8     1019.05     1008.29     16.64 o 
   2  10   8        2.78        4.77      4.29 o 
   4  10   8     1352.14     1436.96     21.70 o 
   6  10   8       12.29        7.04      3.94 o 
   8  10   8        1.36        6.62      4.12 o 
  10  10   8       32.00       41.19      5.50 o 
  12  10   8       49.51       34.34      5.87 o 
  14  10   8       24.54       24.22      6.57 o 
  16  10   8       11.37        9.93      6.18 o 
  18  10   8        0.87       -1.47      6.22 o 
  20  10   8       18.72       10.60      8.23 o 
 -27  11   8       25.09       20.67      6.88 o 
 -25  11   8       90.08       74.52      8.52 o 
 -23  11   8      663.25      664.33     27.30 o 
 -21  11   8      753.81      796.53     21.44 o 
 -19  11   8       46.35       58.67      9.04 o 
 -17  11   8      417.04      429.27     12.34 o 
 -15  11   8        1.91        0.97      3.60 o 
 -13  11   8       10.89        7.35      3.70 o 
 -11  11   8       25.63       17.55      4.78 o 
  -9  11   8      213.87      191.24      8.84 o 
  -7  11   8      409.39      400.78     14.32 o 
  -5  11   8     1224.73     1226.27     24.26 o 
  -3  11   8      131.15      135.76      6.87 o 
  -1  11   8       17.11       23.05      4.88 o 
   1  11   8        2.85        9.63      4.45 o 
   3  11   8      120.70      138.95      7.91 o 
   5  11   8      157.33      170.69     10.33 o 
   7  11   8      109.51      104.14      9.73 o 
   9  11   8       73.65       83.88      7.64 o 
  11  11   8       70.53       77.29      7.67 o 
  13  11   8       59.04       54.54      8.02 o 
  15  11   8       26.86       28.92      8.30 o 
  17  11   8        0.35       -1.15      7.25 o 
 -24  12   8      148.38      125.35      9.86 o 
 -22  12   8       12.05        7.88      5.89 o 
 -20  12   8      113.63       94.60      9.68 o 
 -18  12   8       23.25       21.18      6.48 o 
 -16  12   8        0.27        5.03      4.34 o 
 -14  12   8        3.93       -0.40      7.00 o 
 -12  12   8        6.09        9.85      4.43 o 
 -10  12   8        6.19        7.41      4.45 o 
  -8  12   8       78.81       65.19     10.10 o 
  -6  12   8      344.37      354.72     17.21 o 
  -4  12   8      556.30      579.15     16.26 o 
  -2  12   8      228.04      220.30     10.85 o 
   0  12   8      306.81      309.66     12.65 o 
   2  12   8      323.19      325.36     13.18 o 
   4  12   8       70.76       67.18      7.70 o 
   6  12   8      536.95      579.10     17.68 o 
   8  12   8      308.11      262.74     13.47 o 
  10  12   8       54.77       43.13      8.52 o 
  12  12   8      269.68      257.48     14.27 o 
  14  12   8       19.27       11.09      8.42 o 
 -19  13   8      200.35      207.36     14.83 o 
 -17  13   8       89.02       92.62     12.79 o 
 -15  13   8        9.10       -4.12     11.89 o 
 -13  13   8        0.14        4.67     11.69 o 
 -11  13   8      104.59      111.42     12.30 o 
  -9  13   8       15.54       14.81      4.99 o 
  -7  13   8        5.50        5.86      4.70 o 
  -5  13   8        0.32       14.17      5.11 o 
  -3  13   8       97.28       85.31      7.88 o 
  -1  13   8      183.12      193.71     10.64 o 
   1  13   8        2.33        6.40      5.80 o 
   3  13   8       91.70      113.69      9.68 o 
   5  13   8      150.96      143.81     23.37 o 
   7  13   8       81.10       69.91     11.40 o 
   9  13   8        0.04       -0.64      7.05 o 
  11  13   8       14.63        9.10     10.56 o 
 -12  14   8       31.35       16.99     12.90 o 
 -10  14   8       82.35       83.82     17.31 o 
  -8  14   8        2.61       -8.52     10.50 o 
  -6  14   8        0.00        6.23      5.67 o 
  -4  14   8      299.10      325.13     14.51 o 
  -2  14   8      186.08      202.39     13.97 o 
   0  14   8      157.01      167.80     12.07 o 
   2  14   8      144.70      123.27     11.02 o 
 -39   1   9       16.24       15.53      9.05 o 
 -37   1   9       28.02       23.57      6.34 o 
 -35   1   9       89.39       72.64      6.87 o 
 -33   1   9      155.68      162.63      7.73 o 
 -31   1   9       61.82       65.73      4.67 o 
 -29   1   9       38.42       32.09      3.25 o 
 -27   1   9      420.48      404.95      6.89 o 
 -25   1   9      370.05      355.12      6.25 o 
 -23   1   9      501.02      505.87      6.57 o 
 -21   1   9     2937.97     2869.45     20.49 o 
 -19   1   9     3192.28     3150.14     21.13 o 
 -17   1   9     6773.57     6552.14     37.78 o 
 -15   1   9      524.04      549.16      5.50 o 
 -13   1   9     2949.67     3016.87     17.73 o 
 -11   1   9        6.40        5.53      0.87 o 
  -9   1   9       76.63       78.29      1.77 o 
  -7   1   9      125.77      130.82      1.99 o 
  -5   1   9      264.66      212.01      2.55 o 
  -3   1   9     6575.99     7041.23     36.28 o 
  -1   1   9      236.47      223.13      2.98 o 
   1   1   9      663.37      663.83      5.74 o 
   3   1   9       39.01       48.56      1.78 o 
   5   1   9      965.53      878.45      7.41 o 
   7   1   9        0.81       -0.62      1.01 o 
   9   1   9      941.94      890.35      7.99 o 
  11   1   9     1344.28     1159.99     11.36 o 
  13   1   9      273.69      270.49      5.05 o 
  15   1   9        7.08        0.58      1.88 o 
  17   1   9      351.52      330.11      6.26 o 
  19   1   9      488.03      464.04      9.69 o 
  21   1   9      243.37      237.29      9.58 o 
  23   1   9     2745.92     2922.99     34.56 o 
  25   1   9        1.40        4.94      4.95 o 
  27   1   9      391.25      446.44     20.62 o 
  29   1   9       31.14       30.22     12.53 o 
 -40   2   9        1.11        2.89      9.01 o 
 -38   2   9      208.26      192.37     14.30 o 
 -36   2   9      117.35      140.60      9.61 o 
 -34   2   9        4.56        2.18      3.60 o 
 -32   2   9       92.57       90.28      4.36 o 
 -30   2   9      358.01      348.02      8.45 o 
 -28   2   9     1082.31     1119.61     13.26 o 
 -26   2   9       15.46       17.12      2.55 o 
 -24   2   9      226.21      217.44      5.24 o 
 -22   2   9      152.31      126.85      3.92 o 
 -20   2   9     3631.92     3413.40     22.57 o 
 -18   2   9     1091.30     1016.87      8.82 o 
 -16   2   9     1939.50     1829.50     13.21 o 
 -14   2   9      852.95      907.28      7.65 o 
 -12   2   9      579.67      452.73      4.43 o 
 -10   2   9     1294.07     1387.16      9.37 o 
  -8   2   9      534.11      613.17      5.20 o 
  -6   2   9      198.78      254.47      3.24 o 
  -4   2   9       49.71       51.11      1.59 o 
  -2   2   9     2811.12     3157.95     18.21 o 
   0   2   9      387.52      433.00      4.13 o 
   2   2   9      216.34      235.76      3.12 o 
   4   2   9     1731.10     1674.62     12.03 o 
   6   2   9     1259.85     1254.25      9.93 o 
   8   2   9      637.09      668.17      6.73 o 
  10   2   9       71.88       82.21      3.21 o 
  12   2   9      393.32      415.54      6.30 o 
  14   2   9       34.89       31.56      2.67 o 
  16   2   9       82.01       88.70      3.87 o 
  18   2   9      308.97      295.22      8.39 o 
  20   2   9       42.11       42.17      7.02 o 
  22   2   9       63.16       62.32      5.47 o 
  24   2   9       26.00       25.75      4.58 o 
  26   2   9       14.21       14.02      4.66 o 
  28   2   9       13.83        7.47      6.05 o 
  30   2   9       16.24       13.26      9.83 o 
 -39   3   9        2.98       -3.63      8.44 o 
 -37   3   9       54.16       46.92      6.82 o 
 -35   3   9        2.52       -3.14      3.52 o 
 -33   3   9      125.03      128.98      5.13 o 
 -31   3   9       92.70      101.60      5.81 o 
 -29   3   9      267.82      273.88      7.40 o 
 -27   3   9      183.23      186.81      6.09 o 
 -25   3   9     1336.26     1367.19     15.70 o 
 -23   3   9      240.93      213.12      5.36 o 
 -21   3   9      195.75      193.67      4.98 o 
 -19   3   9       44.47       53.48      2.66 o 
 -17   3   9        6.55        9.44      1.60 o 
 -15   3   9     1093.71     1122.49     10.05 o 
 -13   3   9      504.21      541.59      5.70 o 
 -11   3   9     1374.27     1472.51     12.89 o 
  -9   3   9     1440.92     1405.49     10.44 o 
  -7   3   9     2835.38     2796.10     19.17 o 
  -5   3   9      105.52      102.68      2.23 o 
  -3   3   9      364.69      359.92      3.98 o 
  -1   3   9      228.27      225.66      3.08 o 
   1   3   9        1.28        2.60      1.13 o 
   3   3   9       49.42       62.10      2.55 o 
   5   3   9      403.62      354.40      5.66 o 
   7   3   9     5925.74     5358.56     38.32 o 
   9   3   9      386.05      294.61      6.02 o 
  11   3   9      178.76      146.55      3.86 o 
  13   3   9      242.31      195.65      4.42 o 
  15   3   9      694.56      697.12      9.64 o 
  17   3   9        0.11       -2.43      2.32 o 
  19   3   9      269.71      287.73      8.30 o 
  21   3   9      290.99      340.99      9.94 o 
  23   3   9      146.95      148.31      8.90 o 
  25   3   9       18.04       18.61      5.74 o 
  27   3   9      218.99      186.30     11.04 o 
  29   3   9       28.45       26.68      6.59 o 
 -38   4   9      229.60      224.10     15.31 o 
 -36   4   9       31.66       29.22      7.12 o 
 -34   4   9       85.82       88.15      7.10 o 
 -32   4   9      314.70      299.24      8.20 o 
 -30   4   9       52.81       42.23      4.04 o 
 -28   4   9       71.26       71.82      4.54 o 
 -26   4   9        1.90        3.54      2.63 o 
 -24   4   9        7.84        2.78      2.23 o 
 -22   4   9      139.77      132.13      4.45 o 
 -20   4   9       88.04       95.78      3.52 o 
 -18   4   9      471.78      328.69      5.83 o 
 -16   4   9       93.34       48.46      2.75 o 
 -14   4   9       76.54       92.90      2.76 o 
 -12   4   9      797.08      702.95      7.38 o 
 -10   4   9     1742.93     1700.52     14.35 o 
  -8   4   9      163.37      155.65      3.76 o 
  -6   4   9        8.80        6.47      1.45 o 
  -4   4   9     1531.52     1578.64     13.24 o 
  -2   4   9        6.76        3.20      1.52 o 
   0   4   9     1467.50     1434.77     13.57 o 
   2   4   9       10.21        9.12      1.61 o 
   4   4   9        0.66        1.75      1.62 o 
   6   4   9     6900.29     6510.02     44.68 o 
   8   4   9     2526.84     2504.06     19.45 o 
  10   4   9      178.50      144.72      4.11 o 
  12   4   9      241.16      235.39      5.44 o 
  14   4   9      977.64      979.05     12.36 o 
  16   4   9        0.55       -2.92      2.46 o 
  18   4   9        8.75       11.90      4.21 o 
  20   4   9      270.78      327.02     15.17 o 
  22   4   9       30.65       19.68      5.22 o 
  24   4   9      119.77      119.00      8.45 o 
  26   4   9       61.59       58.91      7.97 o 
  28   4   9        1.19       -4.11      5.80 o 
 -37   5   9      408.93      484.44     17.49 o 
 -35   5   9        0.11       10.20      5.07 o 
 -33   5   9       21.51       25.10      5.42 o 
 -31   5   9        6.57        7.21      5.29 o 
 -29   5   9      558.49      541.47     12.61 o 
 -27   5   9      305.89      305.46      8.93 o 
 -25   5   9        4.36        4.15      3.15 o 
 -23   5   9       55.60       53.41      4.40 o 
 -21   5   9        8.42        9.97      2.55 o 
 -19   5   9        4.57        8.53      2.39 o 
 -17   5   9     1311.76     1321.05     14.58 o 
 -15   5   9       17.84       12.12      2.26 o 
 -13   5   9      141.52      137.17      3.99 o 
 -11   5   9      192.96      211.01      5.79 o 
  -9   5   9     2249.36     2074.95     17.37 o 
  -7   5   9        1.07        0.78      1.55 o 
  -5   5   9       67.33       57.92      2.70 o 
  -3   5   9      397.95      482.84      6.42 o 
  -1   5   9      806.53      854.54     10.58 o 
   1   5   9       60.15       75.22      3.43 o 
   3   5   9      137.72      109.65      4.08 o 
   5   5   9      627.73      498.09      9.47 o 
   7   5   9      146.33      177.19      4.52 o 
   9   5   9      720.90      665.64     10.81 o 
  11   5   9      788.39      719.52     10.36 o 
  13   5   9       17.99       17.77      3.40 o 
  15   5   9      239.21      243.32      8.07 o 
  17   5   9     1570.82     1560.44     25.25 o 
  19   5   9       99.82      102.39     13.88 o 
  21   5   9      123.47      141.80     13.62 o 
  23   5   9       32.44       28.81      8.73 o 
  25   5   9       10.25        7.60      5.52 o 
  27   5   9       30.95       14.42      6.55 o 
 -36   6   9      102.17      110.88     12.75 o 
 -34   6   9        5.48       15.17      6.26 o 
 -32   6   9       20.44       37.97      6.70 o 
 -30   6   9        1.02       13.33      4.79 o 
 -28   6   9        0.44        6.95      3.96 o 
 -26   6   9       89.47       84.43      5.99 o 
 -24   6   9      587.27      572.77     11.90 o 
 -22   6   9       59.34       66.04      5.30 o 
 -20   6   9       70.36       63.86      3.87 o 
 -18   6   9       13.11        8.36      2.45 o 
 -16   6   9       36.94       14.84      2.53 o 
 -14   6   9      180.53      139.52      4.49 o 
 -12   6   9       65.32       66.63      3.55 o 
 -10   6   9      166.50      175.46      4.66 o 
  -8   6   9      648.09      695.25      9.66 o 
  -6   6   9       16.39       14.09      2.32 o 
  -4   6   9      449.60      532.23      7.89 o 
  -2   6   9      372.48      368.65      7.01 o 
   0   6   9      402.66      387.32      7.42 o 
   2   6   9     2236.90     2125.77     20.33 o 
   4   6   9     2225.10     2014.30     19.03 o 
   6   6   9       82.33      128.07      6.39 o 
   8   6   9      192.57      139.41      5.52 o 
  10   6   9       11.58       14.58      3.25 o 
  12   6   9      103.16      107.31      5.24 o 
  14   6   9       23.76       24.11      3.93 o 
  16   6   9      433.54      464.97     11.92 o 
  18   6   9     1085.24     1069.64     19.10 o 
  20   6   9       70.75       71.29      6.86 o 
  22   6   9        0.01       -3.03      5.43 o 
  24   6   9       98.56       96.76      9.62 o 
  26   6   9       14.54        5.84      7.03 o 
 -35   7   9      358.60      431.12     21.67 o 
 -33   7   9        2.48        9.17      5.96 o 
 -31   7   9      597.44      641.81     16.54 o 
 -29   7   9      295.62      293.56     12.03 o 
 -27   7   9      132.64      131.22      8.14 o 
 -25   7   9      215.84      217.88      8.51 o 
 -23   7   9       39.98       36.43      4.33 o 
 -21   7   9       68.51       54.17      4.23 o 
 -19   7   9      596.29      586.66     10.80 o 
 -17   7   9       12.18        5.87      2.41 o 
 -15   7   9       63.62       24.96      2.84 o 
 -13   7   9       23.62       26.13      3.26 o 
 -11   7   9      523.12      480.18      8.94 o 
  -9   7   9     1007.33     1024.12     13.48 o 
  -7   7   9      173.02      193.17      5.71 o 
  -5   7   9     2030.88     1828.37     19.42 o 
  -3   7   9     1948.74     1933.23     19.36 o 
  -1   7   9     1447.80     1478.18     16.78 o 
   1   7   9      651.81      597.97      9.82 o 
   3   7   9       29.67       30.75      3.15 o 
   5   7   9      220.35      221.41      6.21 o 
   7   7   9     1330.68     1282.02     15.57 o 
   9   7   9      124.93      142.47      7.66 o 
  11   7   9      539.57      513.46     12.26 o 
  13   7   9       43.85       34.75      5.27 o 
  15   7   9       25.17       17.65      4.52 o 
  17   7   9       74.95       70.18      6.24 o 
  19   7   9        1.28       -0.92      4.71 o 
  21   7   9      200.03      188.56     10.60 o 
  23   7   9        0.57       -0.18      6.07 o 
  25   7   9       16.65       19.92      7.36 o 
 -34   8   9      295.68      327.60     14.38 o 
 -32   8   9      597.87      658.94     18.85 o 
 -30   8   9      458.72      454.21     14.04 o 
 -28   8   9      312.71      348.77     13.04 o 
 -26   8   9      191.21      210.02      9.45 o 
 -24   8   9       30.91       28.63      4.56 o 
 -22   8   9      337.81      333.11      9.46 o 
 -20   8   9      115.13      116.08      6.02 o 
 -18   8   9       93.11       91.71      7.00 o 
 -16   8   9      129.46      111.57      5.11 o 
 -14   8   9        5.30        5.45      2.78 o 
 -12   8   9      602.61      548.19     10.09 o 
 -10   8   9      348.38      306.79      7.44 o 
  -8   8   9      148.08      140.08      5.27 o 
  -6   8   9      300.40      328.31      8.04 o 
  -4   8   9      605.45      589.12     10.27 o 
  -2   8   9     1457.70     1395.58     16.02 o 
   0   8   9      649.87      646.30     10.84 o 
   2   8   9       44.98       43.54      4.05 o 
   4   8   9     1064.40      982.33     15.61 o 
   6   8   9     1602.23     1592.10     21.10 o 
   8   8   9      484.34      500.04     11.46 o 
  10   8   9        3.84       -0.50      3.46 o 
  12   8   9      144.46      140.07      8.17 o 
  14   8   9      133.26      151.56     12.64 o 
  16   8   9      160.54      169.33     10.15 o 
  18   8   9      132.44      126.26      8.51 o 
  20   8   9       51.74       53.17      6.88 o 
  22   8   9       21.75       26.93      6.77 o 
  24   8   9       22.02       25.53     13.70 o 
 -31   9   9      478.60      480.76     16.89 o 
 -29   9   9      252.78      251.03     22.99 o 
 -27   9   9       14.75       26.43      6.05 o 
 -25   9   9      416.55      425.10     12.81 o 
 -23   9   9     1007.60     1050.41     17.54 o 
 -21   9   9     1004.98     1043.87     18.79 o 
 -19   9   9      325.71      328.56     10.21 o 
 -17   9   9      620.40      619.22     13.45 o 
 -15   9   9        3.60        2.13      3.27 o 
 -13   9   9      813.58      742.61     14.24 o 
 -11   9   9     1498.78     1394.36     20.36 o 
  -9   9   9       11.34       15.07      3.31 o 
  -7   9   9     1742.31     1741.64     22.66 o 
  -5   9   9     1071.86     1097.85     16.87 o 
  -3   9   9       42.06       30.96      4.16 o 
  -1   9   9      151.23      152.92      7.64 o 
   1   9   9     2782.97     2840.46     33.61 o 
   3   9   9     1172.02     1206.84     17.75 o 
   5   9   9      150.94      169.64     10.24 o 
   7   9   9      218.86      227.31      8.83 o 
   9   9   9        2.45        3.93      3.94 o 
  11   9   9        4.76        3.08      4.16 o 
  13   9   9      474.52      511.46     13.60 o 
  15   9   9      480.61      485.70     20.66 o 
  17   9   9        4.84       -1.15      6.09 o 
  19   9   9       86.55       77.43      9.52 o 
  21   9   9       78.27       56.31      8.08 o 
 -30  10   9       30.43       22.68      6.82 o 
 -28  10   9        4.79        5.08      5.37 o 
 -26  10   9        0.38        6.76      4.77 o 
 -24  10   9      178.85      165.26     10.17 o 
 -22  10   9       89.12       89.80      8.04 o 
 -20  10   9      117.74      112.48     11.18 o 
 -18  10   9       13.65       12.34      4.27 o 
 -16  10   9      161.47      158.46      7.61 o 
 -14  10   9       11.97        7.35      3.68 o 
 -12  10   9      225.01      204.24      7.98 o 
 -10  10   9      168.09      186.32      8.31 o 
  -8  10   9      915.74      935.24     17.63 o 
  -6  10   9       57.13       63.57      6.22 o 
  -4  10   9      267.90      266.22     10.43 o 
  -2  10   9      386.52      382.02     11.54 o 
   0  10   9      601.74      602.95     12.94 o 
   2  10   9       22.26       19.02      4.42 o 
   4  10   9      785.93      784.48     15.70 o 
   6  10   9      319.44      299.84     16.19 o 
   8  10   9       13.04       10.17      4.63 o 
  10  10   9      172.04      193.72     11.66 o 
  12  10   9      236.32      251.24     14.77 o 
  14  10   9        5.15       17.91      6.80 o 
  16  10   9       63.58       65.74      9.05 o 
  18  10   9      172.21      159.38     13.36 o 
  20  10   9        0.04        1.86      8.43 o 
 -27  11   9       94.19       90.86      9.39 o 
 -25  11   9       14.08       12.41      6.31 o 
 -23  11   9        9.15        6.73      5.25 o 
 -21  11   9        0.90        6.27      5.39 o 
 -19  11   9      111.78      129.60      8.59 o 
 -17  11   9       13.94       13.91      5.16 o 
 -15  11   9       20.11       17.96      4.75 o 
 -13  11   9       36.00       28.15      5.10 o 
 -11  11   9      307.95      321.25     13.04 o 
  -9  11   9       30.42       32.29      5.34 o 
  -7  11   9      388.38      371.90     12.17 o 
  -5  11   9        6.42        4.78      7.26 o 
  -3  11   9      339.74      339.41     12.12 o 
  -1  11   9      113.23      116.68      6.74 o 
   1  11   9        0.00        3.90      4.39 o 
   3  11   9      179.39      195.72      9.50 o 
   5  11   9      356.92      365.23     14.34 o 
   7  11   9       48.33       40.89      7.20 o 
   9  11   9        9.82        5.92      5.40 o 
  11  11   9        7.77       11.92      5.93 o 
  13  11   9      103.55      114.57     11.68 o 
  15  11   9        4.63       -1.13      8.73 o 
  17  11   9      131.53      128.55     13.30 o 
 -22  12   9       13.05       16.92      6.35 o 
 -20  12   9       39.33       34.75      8.00 o 
 -18  12   9       28.70       28.90      5.86 o 
 -16  12   9       81.08       87.23      7.53 o 
 -14  12   9        0.95        3.94      5.01 o 
 -12  12   9      162.07      168.36     10.90 o 
 -10  12   9       57.18       53.71      6.63 o 
  -8  12   9       51.70       51.94      7.78 o 
  -6  12   9      149.01      146.33     15.32 o 
  -4  12   9       38.54       45.48      5.56 o 
  -2  12   9      110.32      109.95      8.88 o 
   0  12   9      149.82      156.49     10.03 o 
   2  12   9      167.62      167.11     12.12 o 
   4  12   9     1490.37     1580.39     31.31 o 
   6  12   9       45.95       32.48      6.95 o 
   8  12   9      142.33      129.56     11.29 o 
  10  12   9      135.05      138.04     19.19 o 
  12  12   9       23.71       18.67      7.87 o 
 -17  13   9      501.57      549.30     26.14 o 
 -15  13   9        1.64       11.06      5.99 o 
 -13  13   9      709.16      722.51     26.60 o 
 -11  13   9       47.43       36.86      6.33 o 
  -9  13   9        1.06        4.38      5.33 o 
  -7  13   9       44.87       41.49      8.39 o 
  -5  13   9       74.20       53.75      7.53 o 
  -3  13   9       55.18       58.55      7.68 o 
  -1  13   9       46.10       43.75      7.08 o 
   1  13   9       39.53       64.93     27.57 o 
   3  13   9        0.73       -2.98      6.44 o 
   5  13   9       47.98       34.72      9.56 o 
   7  13   9       13.17       17.09      7.85 o 
   9  13   9       84.55       84.83     13.05 o 
  -8  14   9       15.57       17.39     12.29 o 
  -6  14   9        1.61       10.88      8.01 o 
  -4  14   9      145.01      135.61     11.06 o 
  -2  14   9       49.23       44.27      8.59 o 
 -40   0  10       16.00        7.83     12.17 o 
 -38   0  10      445.72      472.55     35.43 o 
 -36   0  10       94.39      108.96     27.10 o 
 -34   0  10      181.10      195.33     12.12 o 
 -32   0  10      172.52      149.50     10.84 o 
 -30   0  10       19.15       19.03      5.04 o 
 -28   0  10     1443.16     1549.68     22.13 o 
 -26   0  10       27.34       30.33      4.11 o 
 -24   0  10       22.58       19.36      3.36 o 
 -22   0  10     2526.80     2433.23     24.46 o 
 -20   0  10     6382.83     5892.50     50.04 o 
 -18   0  10       19.46       11.49      2.67 o 
 -16   0  10     2458.75     2422.97     23.35 o 
 -14   0  10      541.81      489.07      6.33 o 
 -12   0  10       53.87       83.90      2.57 o 
 -10   0  10       57.08       69.46      2.38 o 
  -8   0  10       94.54       60.76      2.26 o 
  -6   0  10      923.32      863.42      8.91 o 
  -4   0  10        1.84       15.05      2.44 o 
  -2   0  10      462.56      374.87      5.29 o 
   0   0  10     1255.04     1407.90     12.25 o 
   2   0  10      329.91      427.78      7.62 o 
   4   0  10        1.10        3.48      1.60 o 
   6   0  10      634.32      644.32      8.73 o 
   8   0  10       42.44       33.72      4.53 o 
  10   0  10       83.65      111.82      4.85 o 
  12   0  10      116.26       67.52      4.42 o 
  14   0  10     1148.32     1051.39     17.30 o 
  16   0  10       10.44        2.11      2.97 o 
  18   0  10        2.90       -1.07      3.19 o 
  20   0  10      131.36      114.97      7.68 o 
  22   0  10      538.63      541.97     22.47 o 
  24   0  10       37.05       15.02      8.07 o 
  26   0  10      332.52      394.44     25.45 o 
  28   0  10      338.44      353.37     25.06 o 
 -39   1  10       33.43       42.27     13.21 o 
 -37   1  10        0.09        4.53      5.37 o 
 -35   1  10       57.40       45.14      6.17 o 
 -33   1  10      232.57      245.66      9.76 o 
 -31   1  10        3.04        1.02      2.89 o 
 -29   1  10       17.95       17.29      3.04 o 
 -27   1  10      200.01      211.67      5.18 o 
 -25   1  10     1452.34     1465.45     13.36 o 
 -23   1  10       12.46        8.43      1.84 o 
 -21   1  10      257.00      241.64      4.65 o 
 -19   1  10      459.81      478.84      6.19 o 
 -17   1  10     1559.05     1629.15     12.67 o 
 -15   1  10      134.97      144.22      3.52 o 
 -13   1  10      111.64      117.16      2.36 o 
 -11   1  10        3.92        4.19      0.91 o 
  -9   1  10       15.27       16.52      1.01 o 
  -7   1  10       28.62       34.37      1.50 o 
  -5   1  10       33.77       47.36      1.37 o 
  -3   1  10        0.91       11.10      0.97 o 
  -1   1  10     1236.42     1267.55      8.83 o 
   1   1  10     2511.47     2577.23     15.20 o 
   3   1  10     1133.87     1263.73      9.98 o 
   5   1  10      670.45      773.14      7.31 o 
   7   1  10      542.05      507.05      5.99 o 
   9   1  10       59.86       44.70      2.31 o 
  11   1  10       39.61       33.93      2.29 o 
  13   1  10       18.84        7.90      1.86 o 
  15   1  10      110.24      126.18      4.84 o 
  17   1  10       75.50       67.80      4.73 o 
  19   1  10      100.20      103.53      5.70 o 
  21   1  10      116.34      113.64      7.14 o 
  23   1  10        0.12       -1.22      3.47 o 
  25   1  10       11.80        6.25      5.41 o 
  27   1  10        7.18        1.18      6.01 o 
  29   1  10       13.99        8.27      7.96 o 
 -38   2  10       73.09       72.35     11.07 o 
 -36   2  10       66.63       73.57      7.90 o 
 -34   2  10       29.04       30.70      4.28 o 
 -32   2  10       23.66       22.00      3.73 o 
 -30   2  10      111.55      114.41      6.66 o 
 -28   2  10      124.21      111.07      4.67 o 
 -26   2  10       27.83       24.58      2.81 o 
 -24   2  10      773.68      772.34      9.68 o 
 -22   2  10      257.24      245.07      4.87 o 
 -20   2  10       94.99       70.87      2.75 o 
 -18   2  10     6455.82     5754.25     35.27 o 
 -16   2  10      509.27      390.72      5.14 o 
 -14   2  10     1872.32     1777.12     12.88 o 
 -12   2  10        9.82        9.46      1.19 o 
 -10   2  10      867.97      942.78      7.51 o 
  -8   2  10      819.92      890.60      6.89 o 
  -6   2  10      104.89      110.29      2.20 o 
  -4   2  10     2270.14     2179.57     14.08 o 
  -2   2  10     2178.34     2297.59     14.92 o 
   0   2  10     1298.50     1312.88      9.80 o 
   2   2  10      254.54      277.32      3.88 o 
   4   2  10     1045.36     1036.89      9.73 o 
   6   2  10      566.52      453.53      5.58 o 
   8   2  10      948.64      865.58      8.23 o 
  10   2  10       84.18       36.77      2.09 o 
  12   2  10        0.99        1.38      1.92 o 
  14   2  10        0.59        5.58      2.15 o 
  16   2  10      110.38      121.07      5.21 o 
  18   2  10        9.23        7.17      3.21 o 
  20   2  10      174.69      171.50      9.34 o 
  22   2  10       36.16       33.50      4.85 o 
  24   2  10       90.98       96.87     11.34 o 
  26   2  10      158.04      173.40     11.19 o 
  28   2  10      280.98      321.97     20.31 o 
 -39   3  10      198.94      235.04     15.81 o 
 -37   3  10      101.38      119.28     10.56 o 
 -35   3  10      286.10      288.79      9.59 o 
 -33   3  10      274.19      290.62      7.09 o 
 -31   3  10       75.42       77.68      4.55 o 
 -29   3  10      472.51      464.07      8.75 o 
 -27   3  10      144.95      133.75      5.40 o 
 -25   3  10      112.53      104.72      4.82 o 
 -23   3  10      208.79      217.14      5.69 o 
 -21   3  10       10.88        8.06      2.08 o 
 -19   3  10      342.66      381.32      6.16 o 
 -17   3  10       31.79       48.24      2.44 o 
 -15   3  10     1068.84     1054.08      9.34 o 
 -13   3  10      147.29      179.56      3.52 o 
 -11   3  10      380.96      410.82      5.47 o 
  -9   3  10     2124.52     1999.10     15.36 o 
  -7   3  10      906.73      965.99      8.67 o 
  -5   3  10      483.30      516.20      5.52 o 
  -3   3  10      223.49      155.44      3.12 o 
  -1   3  10      139.47      146.56      2.98 o 
   1   3  10      326.01      343.70      5.17 o 
   3   3  10        0.05        0.35      1.42 o 
   5   3  10      175.83      133.01      4.00 o 
   7   3  10        4.93       21.38      1.85 o 
   9   3  10       27.81       39.58      2.39 o 
  11   3  10       88.83       60.10      2.84 o 
  13   3  10       59.48       58.62      4.13 o 
  15   3  10       79.97       90.08      4.23 o 
  17   3  10      119.14      115.90      5.21 o 
  19   3  10      104.97      112.28      6.97 o 
  21   3  10        7.22        8.11      4.67 o 
  23   3  10       70.14       59.89      6.65 o 
  25   3  10       12.90        8.89      5.65 o 
  27   3  10       60.06       42.90      9.22 o 
 -38   4  10       67.04       74.05     11.19 o 
 -36   4  10        7.90        7.17      4.65 o 
 -34   4  10      230.40      250.35     11.86 o 
 -32   4  10      131.24      136.63      6.53 o 
 -30   4  10        3.33       -0.82      3.06 o 
 -28   4  10      513.19      544.13     10.92 o 
 -26   4  10      777.92      836.48     16.36 o 
 -24   4  10      323.34      303.87      7.66 o 
 -22   4  10      378.72      318.12      6.90 o 
 -20   4  10      260.62      263.54      5.89 o 
 -18   4  10     1051.29      932.12     10.35 o 
 -16   4  10     3395.12     3059.45     23.52 o 
 -14   4  10     1736.08     1279.73     11.72 o 
 -12   4  10      926.43      827.84      8.42 o 
 -10   4  10     1303.36     1309.95     11.68 o 
  -8   4  10      118.45      147.20      3.88 o 
  -6   4  10      581.51      623.34      8.12 o 
  -4   4  10     2522.97     2448.92     20.23 o 
  -2   4  10       10.10       15.33      1.88 o 
   0   4  10        9.51       24.39      2.04 o 
   2   4  10        1.87        3.70      1.60 o 
   4   4  10        0.00       -2.20      1.48 o 
   6   4  10      394.64      532.02      7.69 o 
   8   4  10       10.96       20.84      2.24 o 
  10   4  10      601.49      509.16      7.99 o 
  12   4  10       43.20       29.29      2.91 o 
  14   4  10      217.53      225.03      6.43 o 
  16   4  10       68.77       64.11      5.49 o 
  18   4  10      858.85      884.42     17.54 o 
  20   4  10      213.67      224.17      9.39 o 
  22   4  10       68.60       76.31      7.71 o 
  24   4  10       15.81       18.81      6.25 o 
  26   4  10       67.86       50.56      8.13 o 
  28   4  10      177.18      190.60     12.52 o 
 -37   5  10      213.24      242.96     14.35 o 
 -35   5  10       20.43       15.24      5.72 o 
 -33   5  10       95.51       84.85      7.72 o 
 -31   5  10       31.66       22.58      4.57 o 
 -29   5  10       11.87       12.57      4.14 o 
 -27   5  10       46.29       43.88      4.85 o 
 -25   5  10        3.31        1.31      3.01 o 
 -23   5  10        5.74        2.18      2.90 o 
 -21   5  10      307.64      282.27      6.75 o 
 -19   5  10      345.35      345.77      7.17 o 
 -17   5  10      152.96      134.18      4.69 o 
 -15   5  10      710.41      847.59     10.13 o 
 -13   5  10      367.38      261.62      5.34 o 
 -11   5  10      911.52     1005.82     11.43 o 
  -9   5  10     2941.81     2932.50     22.97 o 
  -7   5  10      264.38      255.97      5.42 o 
  -5   5  10     6154.08     5746.47     39.76 o 
  -3   5  10     2934.09     2920.52     24.87 o 
  -1   5  10       22.11       16.83      2.61 o 
   1   5  10        6.87        9.60      2.04 o 
   3   5  10       28.18       26.11      3.24 o 
   5   5  10      126.13      112.47      3.87 o 
   7   5  10     3270.65     3081.03     25.74 o 
   9   5  10       35.24       27.95      2.83 o 
  11   5  10      499.04      453.98      8.48 o 
  13   5  10      228.63      230.53      7.37 o 
  15   5  10      229.81      211.74      7.48 o 
  17   5  10      251.81      243.43      9.38 o 
  19   5  10       95.61       93.47      8.78 o 
  21   5  10        5.43       -4.91      5.22 o 
  23   5  10       27.28       21.87      5.80 o 
  25   5  10       56.39       45.19      7.90 o 
  27   5  10       85.38       78.29      9.19 o 
 -36   6  10      675.29      761.13     21.79 o 
 -34   6  10        4.29        9.33      5.77 o 
 -32   6  10      328.09      332.01     12.89 o 
 -30   6  10      950.22      987.76     19.72 o 
 -28   6  10       98.54       90.82      6.42 o 
 -26   6  10      369.31      385.64     11.38 o 
 -24   6  10      357.43      390.49      9.98 o 
 -22   6  10       88.65       68.79      4.58 o 
 -20   6  10        5.01        5.09      2.74 o 
 -18   6  10       12.45       15.11      2.74 o 
 -16   6  10      676.97      621.25      9.54 o 
 -14   6  10       35.21       54.86      3.25 o 
 -12   6  10     1987.20     1776.74     17.26 o 
 -10   6  10      323.41      278.47      5.92 o 
  -8   6  10      787.63      712.83     10.09 o 
  -6   6  10      546.67      516.36      8.43 o 
  -4   6  10     5379.12     5223.40     41.15 o 
  -2   6  10     2676.81     2442.65     23.76 o 
   0   6  10       82.98       68.12      4.02 o 
   2   6  10       14.86       24.11      2.99 o 
   4   6  10      410.65      369.45      8.67 o 
   6   6  10     2276.13     2162.57     21.58 o 
   8   6  10      694.81      656.54     11.16 o 
  10   6  10      288.20      302.15      8.13 o 
  12   6  10        0.04        4.69      3.23 o 
  14   6  10       69.01       62.49      5.30 o 
  16   6  10       90.17       99.31      6.78 o 
  18   6  10       37.88       45.95      6.13 o 
  20   6  10       13.15       11.06      7.72 o 
  22   6  10      126.21      107.79     13.30 o 
  24   6  10        2.28       -0.40      6.33 o 
  26   6  10       36.48       30.51      7.03 o 
 -35   7  10      183.29      182.70     11.35 o 
 -33   7  10       82.54      113.68      9.39 o 
 -31   7  10       18.52       14.42      5.79 o 
 -29   7  10      648.33      696.19     22.02 o 
 -27   7  10       54.41       67.97      6.06 o 
 -25   7  10      392.67      405.01     11.27 o 
 -23   7  10      253.46      250.44      8.32 o 
 -21   7  10      168.99      190.56      6.94 o 
 -19   7  10        2.19        0.65      2.58 o 
 -17   7  10      394.31      398.27      7.84 o 
 -15   7  10      483.51      456.12      7.93 o 
 -13   7  10     3117.82     2880.64     28.30 o 
 -11   7  10     1350.93     1182.15     15.30 o 
  -9   7  10      259.76      223.03      6.31 o 
  -7   7  10       23.28       15.32      2.82 o 
  -5   7  10        3.54        9.01      2.62 o 
  -3   7  10       75.56       74.00      4.19 o 
  -1   7  10     1453.95     1529.82     17.68 o 
   1   7  10     2249.46     2319.69     23.54 o 
   3   7  10     2237.72     2213.20     23.41 o 
   5   7  10      672.78      651.14     11.09 o 
   7   7  10       70.29       84.96      5.23 o 
   9   7  10      398.68      422.88     10.57 o 
  11   7  10        0.48        3.65      3.83 o 
  13   7  10      701.28      704.54     14.09 o 
  15   7  10      416.00      407.50     11.72 o 
  17   7  10      696.57      668.15     15.25 o 
  19   7  10       50.37       24.65      7.01 o 
  21   7  10       43.42       41.68      7.96 o 
  23   7  10        2.32       -1.26      6.26 o 
 -32   8  10      168.34      174.43     11.15 o 
 -30   8  10      252.44      252.97     11.90 o 
 -28   8  10        8.21        6.10      5.09 o 
 -26   8  10       71.97       87.15      7.18 o 
 -24   8  10      105.24       91.22      6.08 o 
 -22   8  10      642.87      673.85     13.34 o 
 -20   8  10       38.91       28.40      4.21 o 
 -18   8  10      166.41      152.89      6.58 o 
 -16   8  10      362.26      377.55      9.41 o 
 -14   8  10        1.43        6.48      3.08 o 
 -12   8  10      933.86      857.65     13.97 o 
 -10   8  10       16.48       21.09      3.32 o 
  -8   8  10     1150.36     1074.64     15.65 o 
  -6   8  10      407.26      390.19      9.01 o 
  -4   8  10      285.63      300.13      7.54 o 
  -2   8  10       49.93       56.97      4.08 o 
   0   8  10     1559.74     1579.17     19.98 o 
   2   8  10      319.67      300.80      8.80 o 
   4   8  10      663.73      648.88     12.59 o 
   6   8  10       50.35       35.97      4.50 o 
   8   8  10       26.98       21.03      4.43 o 
  10   8  10      151.22      142.04      7.68 o 
  12   8  10       28.83       32.90      5.34 o 
  14   8  10       31.12       23.60      7.61 o 
  16   8  10      540.80      596.51     19.18 o 
  18   8  10        0.04       -3.38      5.04 o 
  20   8  10        2.92        1.00      6.18 o 
  22   8  10      100.89      107.58     10.65 o 
 -31   9  10        2.44        2.73      6.47 o 
 -29   9  10       26.03       22.12      6.86 o 
 -27   9  10        0.77        2.05      4.98 o 
 -25   9  10        1.28        8.55      4.67 o 
 -23   9  10       73.77       75.28      6.26 o 
 -21   9  10       42.62       32.65      5.28 o 
 -19   9  10        0.43        2.88      3.76 o 
 -17   9  10      231.64      245.78     10.17 o 
 -15   9  10      597.24      626.30     16.73 o 
 -13   9  10      142.69      130.02      6.72 o 
 -11   9  10       24.08       27.27      4.32 o 
  -9   9  10       48.16       48.41      5.39 o 
  -7   9  10      203.14      182.97     12.18 o 
  -5   9  10      386.68      360.26     11.81 o 
  -3   9  10        1.47        7.32      3.98 o 
  -1   9  10       38.33       29.80      5.06 o 
   1   9  10      281.64      261.45     11.79 o 
   3   9  10       37.87       42.19      4.65 o 
   5   9  10        3.93        5.78      4.06 o 
   7   9  10      161.91      161.84      8.34 o 
   9   9  10       22.23       28.12      5.14 o 
  11   9  10        5.68        7.55      4.48 o 
  13   9  10      243.88      254.60     12.00 o 
  15   9  10       46.66       57.03      8.58 o 
  17   9  10        1.39       17.13      7.11 o 
  19   9  10       97.69       96.50      9.16 o 
  21   9  10       48.41       51.81      8.95 o 
 -28  10  10       79.69       79.40     16.47 o 
 -26  10  10       23.94       26.16      8.74 o 
 -24  10  10        0.06        6.27      5.81 o 
 -22  10  10      102.08      105.63      7.91 o 
 -20  10  10       58.97       67.23      6.69 o 
 -18  10  10      408.01      402.76     11.67 o 
 -16  10  10      275.01      258.04      9.37 o 
 -14  10  10       18.82       16.14      4.31 o 
 -12  10  10       42.65       29.31      5.04 o 
 -10  10  10       42.53       35.10      5.62 o 
  -8  10  10      112.97       96.25      6.76 o 
  -6  10  10       23.19       14.95      4.74 o 
  -4  10  10      102.21      124.54      8.15 o 
  -2  10  10      883.57      891.70     18.22 o 
   0  10  10     1268.68     1269.16     22.58 o 
   2  10  10      207.15      200.40     10.91 o 
   4  10  10     1478.92     1517.23     23.48 o 
   6  10  10      116.17      109.15      9.27 o 
   8  10  10      183.77      180.00      9.43 o 
  10  10  10       20.60       18.80      6.00 o 
  12  10  10      487.63      519.57     16.44 o 
  14  10  10      215.34      258.54     13.70 o 
  16  10  10       29.86       42.15      9.13 o 
  18  10  10       51.66       57.67     10.64 o 
 -25  11  10      280.64      288.36     14.86 o 
 -23  11  10      276.65      266.06     12.32 o 
 -21  11  10        2.40        0.01      5.04 o 
 -19  11  10      838.47      855.01     22.72 o 
 -17  11  10      300.32      285.72     10.80 o 
 -15  11  10      120.28      108.10      8.17 o 
 -13  11  10      260.65      247.74     10.83 o 
 -11  11  10      120.80       93.15      7.47 o 
  -9  11  10        0.29        2.91      4.43 o 
  -7  11  10       12.41        6.32      4.55 o 
  -5  11  10      110.34       87.18      7.49 o 
  -3  11  10      310.45      298.79     11.90 o 
  -1  11  10      141.12      133.10      7.60 o 
   1  11  10     1044.24     1051.22     20.87 o 
   3  11  10       70.38       60.12     10.75 o 
   5  11  10       93.70       85.65      8.83 o 
   7  11  10       70.51       86.32     11.52 o 
   9  11  10       29.04       33.05      6.92 o 
  11  11  10       87.52       92.14      8.84 o 
  13  11  10      187.37      202.38     13.81 o 
  15  11  10      273.78      267.19     15.82 o 
 -22  12  10        2.82        6.67      6.27 o 
 -20  12  10        2.06        1.90      6.09 o 
 -18  12  10        1.80       -0.93      5.73 o 
 -16  12  10        3.70        6.00      7.79 o 
 -14  12  10       87.48       88.14      8.28 o 
 -12  12  10       15.71        9.77      7.14 o 
 -10  12  10        0.04        4.88      4.90 o 
  -8  12  10       83.68       67.39      7.48 o 
  -6  12  10        5.85        9.27      5.55 o 
  -4  12  10      191.95      193.11     16.10 o 
  -2  12  10      436.70      429.08     15.31 o 
   0  12  10        2.41        4.16      5.57 o 
   2  12  10       19.45       20.12      6.68 o 
   4  12  10       26.94       22.59      6.89 o 
   6  12  10     1140.77     1140.80     48.25 o 
   8  12  10      122.69       83.95     11.86 o 
  10  12  10      142.71      158.40     14.08 o 
  12  12  10        4.62       13.20      8.43 o 
 -17  13  10       71.47       84.35     15.55 o 
 -15  13  10       34.41       41.41      7.76 o 
 -13  13  10        0.00        5.68      6.47 o 
 -11  13  10       29.88       18.12      7.01 o 
  -9  13  10        1.44        6.12      4.80 o 
  -7  13  10        0.40       -4.20      6.07 o 
  -5  13  10      237.97      236.95     14.37 o 
  -3  13  10      533.09      531.44     42.98 o 
  -1  13  10       44.56       31.63      8.35 o 
   1  13  10       79.52       99.48     31.76 o 
   3  13  10       17.67       21.61      8.28 o 
   5  13  10       51.08       45.81     21.01 o 
 -39   1  11        7.39        8.16      8.27 o 
 -37   1  11        9.25       18.58      6.18 o 
 -35   1  11      145.83      159.18      8.92 o 
 -33   1  11        0.05        1.62      3.60 o 
 -31   1  11       47.15       54.07      4.45 o 
 -29   1  11       41.34       36.25      3.92 o 
 -27   1  11      464.34      472.64      7.22 o 
 -25   1  11      146.25      163.30      4.29 o 
 -23   1  11      434.05      404.34      7.26 o 
 -21   1  11      249.97      216.01      4.56 o 
 -19   1  11     1460.02     1236.09     11.49 o 
 -17   1  11        6.49        3.94      1.46 o 
 -15   1  11      267.80      273.15      4.44 o 
 -13   1  11       81.57       90.65      2.21 o 
 -11   1  11      148.91      116.64      3.10 o 
  -9   1  11       49.26       85.18      3.06 o 
  -7   1  11     6227.53     6168.55     33.26 o 
  -5   1  11      318.03      395.96      5.07 o 
  -3   1  11      139.29      113.55      2.36 o 
  -1   1  11     3991.95     3879.82     22.43 o 
   1   1  11     1274.82     1262.62      9.88 o 
   3   1  11      515.90      622.88      7.22 o 
   5   1  11      356.63      343.56      5.11 o 
   7   1  11       22.75        5.19      1.81 o 
   9   1  11       13.77        5.66      1.85 o 
  11   1  11      350.76      381.19      6.91 o 
  13   1  11      280.83      297.09      6.26 o 
  15   1  11      123.93      156.56      5.05 o 
  17   1  11      863.39      877.76     20.48 o 
  19   1  11      235.66      239.53      8.15 o 
  21   1  11      138.61      142.76      7.36 o 
  23   1  11       40.73       36.39      7.30 o 
  25   1  11       25.41       22.64      6.93 o 
  27   1  11       72.35       76.30     18.38 o 
 -38   2  11       37.36       25.34      9.04 o 
 -36   2  11      396.24      401.02     14.24 o 
 -34   2  11      407.98      463.93     10.31 o 
 -32   2  11      793.80      840.66     13.64 o 
 -30   2  11       31.91       39.64      3.68 o 
 -28   2  11      979.65     1080.56     13.67 o 
 -26   2  11      108.26       99.05      4.20 o 
 -24   2  11      158.05      134.31      4.31 o 
 -22   2  11      969.24      823.91      9.34 o 
 -20   2  11      219.43      165.13      4.12 o 
 -18   2  11       14.70       11.41      1.89 o 
 -16   2  11     2460.61     2239.46     15.85 o 
 -14   2  11       82.55       47.68      2.14 o 
 -12   2  11        6.44        8.56      1.41 o 
 -10   2  11     1486.45     1423.39     11.37 o 
  -8   2  11     5354.17     5427.09     34.05 o 
  -6   2  11        0.57        5.00      1.41 o 
  -4   2  11     2337.84     2242.28     15.23 o 
  -2   2  11       42.57       68.41      2.20 o 
   0   2  11      978.28      790.14      7.55 o 
   2   2  11      637.92      505.73      5.88 o 
   4   2  11     1749.04     1475.58     12.79 o 
   6   2  11     1445.41     1197.44     10.61 o 
   8   2  11      260.68      242.83      4.23 o 
  10   2  11     1972.99     1853.17     16.37 o 
  12   2  11      281.12      247.87      6.00 o 
  14   2  11      329.84      326.99      9.62 o 
  16   2  11       73.90       75.27      5.10 o 
  18   2  11       81.58       95.57      5.69 o 
  20   2  11       11.40        7.86      3.75 o 
  22   2  11      287.19      276.34      9.59 o 
  24   2  11       34.93       25.32      5.13 o 
  26   2  11       90.83       81.31     12.85 o 
 -39   3  11        1.07       -0.60      8.46 o 
 -37   3  11       16.58        5.66      6.28 o 
 -35   3  11       18.95       14.20      4.35 o 
 -33   3  11        4.29        3.16      3.12 o 
 -31   3  11       88.09       75.98      4.75 o 
 -29   3  11      106.79      121.96      5.88 o 
 -27   3  11       21.83       15.10      3.40 o 
 -25   3  11      448.55      446.89      9.44 o 
 -23   3  11      881.19      939.25     13.13 o 
 -21   3  11      476.57      458.18      8.11 o 
 -19   3  11        0.06        0.70      1.93 o 
 -17   3  11       16.94       10.08      1.86 o 
 -15   3  11        5.27       17.62      1.87 o 
 -13   3  11     1873.33     1626.67     13.55 o 
 -11   3  11       40.67       22.05      1.75 o 
  -9   3  11      691.68      655.86      6.91 o 
  -7   3  11      592.89      596.85      7.08 o 
  -5   3  11     7032.41     6569.87     42.65 o 
  -3   3  11     4069.01     3654.16     24.22 o 
  -1   3  11     3025.98     3072.26     21.82 o 
   1   3  11       90.53      103.28      3.08 o 
   3   3  11       18.66       14.30      1.94 o 
   5   3  11       41.63       63.99      2.98 o 
   7   3  11      668.78      601.60      8.39 o 
   9   3  11      143.97      132.23      4.03 o 
  11   3  11       69.68       80.39      3.25 o 
  13   3  11      815.56      772.39     12.06 o 
  15   3  11       27.02       32.06      4.12 o 
  17   3  11      567.98      577.95     15.72 o 
  19   3  11       58.03       49.67      6.25 o 
  21   3  11        1.09       -4.17      4.49 o 
  23   3  11        4.38        5.73      6.73 o 
  25   3  11       94.20       81.15     10.17 o 
  27   3  11        7.14       -1.83      6.77 o 
 -38   4  11      165.43      159.70     14.17 o 
 -36   4  11      118.30      133.95      9.45 o 
 -34   4  11        0.96       -1.20      3.65 o 
 -32   4  11       12.74       13.09      3.81 o 
 -30   4  11      606.17      648.35     13.90 o 
 -28   4  11       97.40       94.66      5.59 o 
 -26   4  11      727.12      800.97     13.28 o 
 -24   4  11        0.00       -1.84      2.56 o 
 -22   4  11      160.70      164.13      6.17 o 
 -20   4  11      492.02      425.70      7.84 o 
 -18   4  11     3547.17     3138.39     24.59 o 
 -16   4  11      895.65      825.33      9.28 o 
 -14   4  11     2250.46     2181.23     17.52 o 
 -12   4  11     2330.87     2293.42     18.00 o 
 -10   4  11      659.17      588.21      6.88 o 
  -8   4  11     1078.00     1038.39     11.05 o 
  -6   4  11      701.17      806.05     10.25 o 
  -4   4  11    14122.39    13724.84     89.73 o 
  -2   4  11     4647.68     4421.01     34.73 o 
   0   4  11      676.31      550.21      7.40 o 
   2   4  11        0.40        1.53      1.63 o 
   4   4  11        3.07        4.15      1.80 o 
   6   4  11      271.99      238.62      5.76 o 
   8   4  11      158.46      124.86      3.98 o 
  10   4  11       79.82       78.29      3.66 o 
  12   4  11        6.68        8.59      2.49 o 
  14   4  11        7.85        4.68      3.26 o 
  16   4  11        1.17        1.23      3.82 o 
  18   4  11        5.92       10.78      4.66 o 
  20   4  11       33.90       31.07      6.05 o 
  22   4  11        0.94       -3.62      4.98 o 
  24   4  11        0.04       -0.45      5.64 o 
  26   4  11        3.81        0.70      5.86 o 
 -37   5  11      111.83      110.88      9.09 o 
 -35   5  11       16.72       16.88      6.23 o 
 -33   5  11      112.81      116.26      9.77 o 
 -31   5  11       16.09       21.53      4.56 o 
 -29   5  11      169.05      174.15      7.94 o 
 -27   5  11        8.65       11.35      3.86 o 
 -25   5  11      747.98      797.51     15.10 o 
 -23   5  11      148.19      145.14      7.96 o 
 -21   5  11       51.70       61.78      4.64 o 
 -19   5  11        6.04       19.57      2.83 o 
 -17   5  11      145.83      154.11      4.93 o 
 -15   5  11      254.57      218.29      5.22 o 
 -13   5  11      458.11      384.13      6.67 o 
 -11   5  11     1819.47     1714.49     15.96 o 
  -9   5  11      159.67      123.86      6.02 o 
  -7   5  11      104.28      130.10      4.23 o 
  -5   5  11     1765.03     1776.91     16.71 o 
  -3   5  11      409.26      418.56      7.52 o 
  -1   5  11      416.22      389.31      7.25 o 
   1   5  11      113.15       90.06      3.97 o 
   3   5  11       27.00       11.50      2.44 o 
   5   5  11      964.49      892.63     10.42 o 
   7   5  11      662.24      609.37      8.97 o 
   9   5  11      560.04      538.23      8.31 o 
  11   5  11       49.93       50.25      3.80 o 
  13   5  11      146.35      138.83      5.80 o 
  15   5  11        2.97        7.23      4.18 o 
  17   5  11      119.65      108.54      7.34 o 
  19   5  11      101.77      103.51      7.72 o 
  21   5  11      157.15      164.47     10.66 o 
  23   5  11       83.33       70.34      8.87 o 
  25   5  11       33.30       30.38      7.34 o 
 -36   6  11       53.32       58.76      7.94 o 
 -34   6  11       32.45       32.95      7.36 o 
 -32   6  11        5.20       10.10      4.97 o 
 -30   6  11       85.45       75.15      7.04 o 
 -28   6  11       23.88       12.97      4.72 o 
 -26   6  11      547.18      584.85     13.62 o 
 -24   6  11      120.53      118.18      6.67 o 
 -22   6  11       39.24       59.37      5.45 o 
 -20   6  11      189.42      192.32      6.37 o 
 -18   6  11      142.31      115.68      4.58 o 
 -16   6  11      233.51      173.44      5.20 o 
 -14   6  11     1787.81     1494.86     15.78 o 
 -12   6  11      955.51      951.08     11.78 o 
 -10   6  11      848.89      868.88     11.04 o 
  -8   6  11     1462.19     1540.78     15.90 o 
  -6   6  11      365.87      352.62      7.72 o 
  -4   6  11       81.11       74.97      4.17 o 
  -2   6  11     1301.83     1419.03     16.76 o 
   0   6  11     2497.54     2408.38     24.13 o 
   2   6  11       55.50       59.29      4.01 o 
   4   6  11        0.00        2.10      2.49 o 
   6   6  11       12.59       16.09      3.07 o 
   8   6  11       16.75       13.29      3.29 o 
  10   6  11      146.08      146.88      6.36 o 
  12   6  11        8.63        6.64      3.54 o 
  14   6  11      187.00      185.58      9.47 o 
  16   6  11      204.91      193.29      9.42 o 
  18   6  11      239.49      225.23     11.14 o 
  20   6  11       11.91       14.70      8.37 o 
  22   6  11       31.79       31.60     11.97 o 
  24   6  11       93.30      101.44      9.03 o 
 -35   7  11      330.94      384.51     14.96 o 
 -33   7  11        3.18        3.31      6.04 o 
 -31   7  11       89.15       74.42      7.96 o 
 -29   7  11      261.25      255.99     15.09 o 
 -27   7  11      385.54      369.10     11.17 o 
 -25   7  11       44.53       43.87      5.32 o 
 -23   7  11       98.90       97.00      6.01 o 
 -21   7  11        0.02        4.69      3.21 o 
 -19   7  11      214.12      213.76      7.24 o 
 -17   7  11      468.17      473.03      9.11 o 
 -15   7  11      139.03      153.04      5.06 o 
 -13   7  11      561.02      533.88     10.44 o 
 -11   7  11      485.01      501.71      9.63 o 
  -9   7  11      146.56      149.22      5.24 o 
  -7   7  11      172.30      167.73      6.25 o 
  -5   7  11      290.18      253.87      7.26 o 
  -3   7  11     1182.32     1148.55     15.11 o 
  -1   7  11      129.46      133.23      5.40 o 
   1   7  11      233.12      203.88      6.85 o 
   3   7  11       89.72       92.20      5.90 o 
   5   7  11      277.04      298.37     11.66 o 
   7   7  11      461.49      416.39     10.50 o 
   9   7  11      153.60      165.05      7.94 o 
  11   7  11      452.67      404.69     11.68 o 
  13   7  11      462.92      503.64     12.17 o 
  15   7  11        0.20        4.34      4.65 o 
  17   7  11       98.31       71.02      9.19 o 
  19   7  11      141.59      130.43     13.98 o 
  21   7  11        5.59       14.59      6.98 o 
  23   7  11       39.47       25.22      7.69 o 
 -32   8  11       51.87       39.30      8.09 o 
 -30   8  11      136.92      136.18     21.23 o 
 -28   8  11      134.82      104.00      7.89 o 
 -26   8  11       70.35       61.06      6.63 o 
 -24   8  11       10.83       11.04      4.03 o 
 -22   8  11       26.87       34.17      4.79 o 
 -20   8  11      250.86      258.79      8.51 o 
 -18   8  11       70.96       81.16      5.46 o 
 -16   8  11       54.81       62.20      5.33 o 
 -14   8  11        9.11       14.78      3.49 o 
 -12   8  11       87.28       68.73      4.84 o 
 -10   8  11      173.53      189.21      7.46 o 
  -8   8  11       24.11       14.38      3.59 o 
  -6   8  11      297.39      307.71      8.89 o 
  -4   8  11      447.36      427.40     10.30 o 
  -2   8  11     2419.10     2428.92     28.30 o 
   0   8  11       14.00        7.96      3.67 o 
   2   8  11      200.07      202.63      8.31 o 
   4   8  11       68.99       62.91      5.14 o 
   6   8  11      195.93      189.18      7.90 o 
   8   8  11      433.61      414.68     11.80 o 
  10   8  11        0.01        6.18      4.39 o 
  12   8  11       28.48       21.32      5.45 o 
  14   8  11      398.65      442.23     16.78 o 
  16   8  11      166.45      203.41     11.66 o 
  18   8  11        0.79        4.61      5.13 o 
  20   8  11      238.12      251.85     36.98 o 
 -31   9  11        7.97        7.48      6.50 o 
 -29   9  11      193.06      192.83     14.38 o 
 -27   9  11       19.88       30.93      8.01 o 
 -25   9  11       32.97       33.42      5.42 o 
 -23   9  11        9.83       13.43      5.24 o 
 -21   9  11      176.62      158.95      9.21 o 
 -19   9  11      322.06      323.62     10.48 o 
 -17   9  11      102.25      102.26      6.73 o 
 -15   9  11        7.59        2.15      3.55 o 
 -13   9  11      428.66      375.70     16.69 o 
 -11   9  11      583.01      557.32     13.91 o 
  -9   9  11      207.76      212.10      9.03 o 
  -7   9  11       43.57       40.53      5.31 o 
  -5   9  11       97.09       95.94      7.27 o 
  -3   9  11      121.88      134.22      7.75 o 
  -1   9  11       58.89       53.22      5.99 o 
   1   9  11     1510.33     1553.33     23.35 o 
   3   9  11      795.57      810.61     15.34 o 
   5   9  11       30.55       26.22      4.57 o 
   7   9  11        0.00       -0.84      4.04 o 
   9   9  11      335.59      344.37     11.49 o 
  11   9  11        3.98       12.12      5.59 o 
  13   9  11      627.19      639.05     29.59 o 
  15   9  11      572.99      578.34     19.41 o 
  17   9  11       73.95       61.05     10.46 o 
  19   9  11        0.06        0.74      6.15 o 
 -28  10  11        0.09        2.39      5.63 o 
 -26  10  11       11.08       13.64      5.85 o 
 -24  10  11       36.40       32.35      5.49 o 
 -22  10  11        0.02       -0.66      4.61 o 
 -20  10  11      102.11       95.20      7.51 o 
 -18  10  11        4.80        3.62      4.58 o 
 -16  10  11        9.78        4.84      4.50 o 
 -14  10  11       47.43       43.63      5.64 o 
 -12  10  11      222.99      213.67     14.08 o 
 -10  10  11      189.53      184.12      8.87 o 
  -8  10  11      222.73      209.89     10.65 o 
  -6  10  11       53.41       38.79      7.30 o 
  -4  10  11       93.70      108.72      8.16 o 
  -2  10  11       56.45       61.31      6.98 o 
   0  10  11     1366.22     1359.57     24.15 o 
   2  10  11        9.48        8.35      7.41 o 
   4  10  11      906.67      921.61     22.10 o 
   6  10  11      747.99      707.99     18.32 o 
   8  10  11       12.49       13.87      5.78 o 
  10  10  11        1.39        8.73      5.79 o 
  12  10  11      443.16      509.25     16.62 o 
  14  10  11        8.53        2.84     11.01 o 
  16  10  11        0.49       -4.45      7.32 o 
 -25  11  11        3.42       15.19      6.68 o 
 -23  11  11       20.95       13.00      6.98 o 
 -21  11  11        3.89        7.55      5.20 o 
 -19  11  11      224.72      227.94     10.46 o 
 -17  11  11       43.16       48.03      7.15 o 
 -15  11  11       32.32       23.46      5.97 o 
 -13  11  11       72.25       73.92     10.29 o 
 -11  11  11       44.78       46.57      9.36 o 
  -9  11  11       73.70       78.80     13.21 o 
  -7  11  11        1.95       15.59      5.62 o 
  -5  11  11       61.50       60.82      7.76 o 
  -3  11  11      317.70      327.55     21.58 o 
  -1  11  11      437.36      452.01     13.82 o 
   1  11  11       27.93       22.67      7.11 o 
   3  11  11       11.79       15.41      6.70 o 
   5  11  11       65.87       81.94      9.51 o 
   7  11  11        1.44        7.25      6.37 o 
   9  11  11       52.97       50.22      9.03 o 
  11  11  11      279.00      315.08     16.29 o 
  13  11  11       49.31       45.38      9.83 o 
 -20  12  11        0.89       -2.92      5.86 o 
 -18  12  11       63.88       53.93     13.35 o 
 -16  12  11        0.01        1.93      5.30 o 
 -14  12  11       94.12       92.18      8.72 o 
 -12  12  11      160.97      153.97     11.10 o 
 -10  12  11       17.93       26.63      6.45 o 
  -8  12  11       20.37       20.20      6.49 o 
  -6  12  11       22.12       20.71      6.45 o 
  -4  12  11      209.16      214.00     10.05 o 
  -2  12  11       99.55      105.66      9.65 o 
   0  12  11     1278.35     1340.88     29.96 o 
   2  12  11        3.49       11.78      7.25 o 
   4  12  11      446.53      464.97     30.66 o 
   6  12  11       41.41       51.88     10.56 o 
   8  12  11      199.57      192.98     15.36 o 
 -15  13  11       24.41       20.58      7.81 o 
 -13  13  11      362.15      391.98     21.31 o 
 -11  13  11       47.39       31.02      8.21 o 
  -9  13  11       47.40       23.80     18.85 o 
  -7  13  11       65.33       66.44      9.53 o 
  -5  13  11       44.51       30.72     14.09 o 
  -3  13  11       75.71       83.14     11.00 o 
  -1  13  11       85.94       79.48     10.67 o 
   1  13  11       14.26        7.29     14.74 o 
   3  13  11        2.12       -5.61      7.32 o 
 -38   0  12      286.60      283.75     24.18 o 
 -36   0  12     1700.68     1955.63     77.49 o 
 -34   0  12      898.68      980.09     39.06 o 
 -32   0  12      317.38      348.55     15.07 o 
 -30   0  12      159.19      171.13      8.23 o 
 -28   0  12       15.54       12.39      3.79 o 
 -26   0  12      197.59      203.95      8.64 o 
 -24   0  12      268.41      217.95      7.42 o 
 -22   0  12     1745.01     1477.34     19.81 o 
 -20   0  12      360.22      294.73      7.02 o 
 -18   0  12       34.55       29.23      2.72 o 
 -16   0  12      301.98      283.13      6.12 o 
 -14   0  12      276.92      236.26      5.57 o 
 -12   0  12     3871.85     3770.69     33.75 o 
 -10   0  12     7670.76     7645.05     62.26 o 
  -8   0  12    16157.07    16228.22    118.99 o 
  -6   0  12      246.25      197.13      7.46 o 
  -4   0  12       17.00       21.64      2.29 o 
  -2   0  12     4073.28     3595.72     33.14 o 
   0   0  12     5116.95     4570.63     39.48 o 
   2   0  12     2318.10     1783.29     21.96 o 
   4   0  12     9854.81     8147.00     93.74 o 
   6   0  12     1064.11      943.70     17.11 o 
   8   0  12      834.82      832.54     16.14 o 
  10   0  12        0.30        0.90      2.85 o 
  12   0  12      905.96      904.33     17.75 o 
  14   0  12       94.06       88.52      6.71 o 
  16   0  12      967.47      981.66     33.37 o 
  18   0  12      346.95      384.24     14.91 o 
  20   0  12       19.83       14.89      7.54 o 
  22   0  12     1301.74     1427.66     40.20 o 
  24   0  12      112.57      129.89     13.81 o 
  26   0  12        0.21       22.54     11.61 o 
 -39   1  12        0.04       -5.76      7.70 o 
 -37   1  12        4.93        2.67      5.70 o 
 -35   1  12       29.88       34.56      8.01 o 
 -33   1  12        0.21        3.02      3.59 o 
 -31   1  12      113.22      116.75      5.62 o 
 -29   1  12       38.34       34.47      3.95 o 
 -27   1  12       35.66       41.45      3.21 o 
 -25   1  12       56.77       60.71      3.08 o 
 -23   1  12      194.87      194.61      4.73 o 
 -21   1  12      772.10      762.72      9.08 o 
 -19   1  12      956.93      764.63      8.63 o 
 -17   1  12      215.50      172.69      3.86 o 
 -15   1  12       31.55       36.93      2.28 o 
 -13   1  12     1524.88     1314.83     11.02 o 
 -11   1  12     1100.30      864.49      7.78 o 
  -9   1  12        5.82        5.81      1.38 o 
  -7   1  12     1023.65      973.97      8.42 o 
  -5   1  12     2190.15     1914.65     13.16 o 
  -3   1  12     3112.91     2964.58     18.20 o 
  -1   1  12       14.86       11.46      1.40 o 
   1   1  12      188.79      264.64      5.07 o 
   3   1  12      217.42      280.18      4.70 o 
   5   1  12       28.05       20.94      2.04 o 
   7   1  12      229.45      250.89      5.52 o 
   9   1  12      429.62      411.62      8.59 o 
  11   1  12        5.44        7.73      2.13 o 
  13   1  12        1.78       -0.32      2.16 o 
  15   1  12      811.68      889.09     19.03 o 
  17   1  12       63.27       66.04      7.67 o 
  19   1  12      208.01      208.64     11.02 o 
  21   1  12       83.39       75.73      6.13 o 
  23   1  12        0.82       11.69      6.14 o 
  25   1  12      368.18      406.04     19.81 o 
 -38   2  12      200.63      238.45     40.27 o 
 -36   2  12       14.64       15.05      5.50 o 
 -34   2  12       16.92       17.40      4.92 o 
 -32   2  12      107.00      111.08      6.40 o 
 -30   2  12      422.09      469.82     11.84 o 
 -28   2  12        2.14       -1.52      2.69 o 
 -26   2  12      577.43      618.60      9.91 o 
 -24   2  12      338.23      323.46      6.21 o 
 -22   2  12       19.49       26.51      2.79 o 
 -20   2  12      168.63      130.41      4.14 o 
 -18   2  12     1563.40     1278.00     15.04 o 
 -16   2  12      519.15      479.90      7.02 o 
 -14   2  12     1318.10     1279.19     11.77 o 
 -12   2  12      147.91      168.70      4.05 o 
 -10   2  12      326.09      285.15      4.46 o 
  -8   2  12       26.58       30.90      2.71 o 
  -6   2  12     5047.81     4877.53     31.19 o 
  -4   2  12     4795.40     4624.17     29.26 o 
  -2   2  12      247.50      283.97      4.31 o 
   0   2  12      402.91      313.02      4.64 o 
   2   2  12       73.24       77.71      2.62 o 
   4   2  12      664.69      599.50      7.10 o 
   6   2  12     1727.68     1481.18     12.62 o 
   8   2  12      258.90      210.28      5.48 o 
  10   2  12       48.48       54.30      3.36 o 
  12   2  12      599.11      586.97      9.90 o 
  14   2  12       18.29       15.76      3.37 o 
  16   2  12       30.70       23.34      4.07 o 
  18   2  12       15.29       14.37      4.23 o 
  20   2  12       74.65       69.40      6.24 o 
  22   2  12       50.48       44.89      5.75 o 
  24   2  12      329.49      358.46     23.20 o 
  26   2  12        0.21       11.61     10.15 o 
 -37   3  12      216.75      223.57     20.62 o 
 -35   3  12       35.35       31.61      4.82 o 
 -33   3  12        4.07        3.75      3.23 o 
 -31   3  12        0.13        1.38      3.06 o 
 -29   3  12       24.61       19.32      3.53 o 
 -27   3  12       36.32       34.19      3.69 o 
 -25   3  12      940.56      927.47     14.25 o 
 -23   3  12      389.47      376.65      9.30 o 
 -21   3  12      697.08      709.21     10.45 o 
 -19   3  12      626.85      452.36      7.41 o 
 -17   3  12      253.30      205.76      4.78 o 
 -15   3  12      221.68      133.72      3.79 o 
 -13   3  12      206.02      211.28      4.08 o 
 -11   3  12      854.34      749.48      7.76 o 
  -9   3  12        2.94       11.09      1.66 o 
  -7   3  12      942.91      944.88      9.12 o 
  -5   3  12     1025.56      971.95     10.37 o 
  -3   3  12     2374.64     2471.90     18.62 o 
  -1   3  12     1518.43     1558.28     13.79 o 
   1   3  12       60.00       37.25      2.14 o 
   3   3  12      223.16      217.05      6.44 o 
   5   3  12        6.68        2.25      1.80 o 
   7   3  12       25.18        8.43      2.04 o 
   9   3  12       61.90       59.17      3.21 o 
  11   3  12     1398.62     1382.70     16.34 o 
  13   3  12      978.67      909.26     19.70 o 
  15   3  12       59.11       69.33      8.64 o 
  17   3  12      772.62      756.89     18.12 o 
  19   3  12      255.42      256.43     11.12 o 
  21   3  12        4.41       -0.59      4.62 o 
  23   3  12       31.07       31.75     11.13 o 
  25   3  12        0.16        7.34      6.06 o 
 -38   4  12       57.65       53.99      9.80 o 
 -36   4  12       13.14        7.42      5.49 o 
 -34   4  12       72.15       59.89      5.53 o 
 -32   4  12      120.19      122.60      6.75 o 
 -30   4  12       33.93       32.09      5.37 o 
 -28   4  12      464.90      516.48     10.85 o 
 -26   4  12      180.29      214.51      7.20 o 
 -24   4  12      610.43      599.02     11.13 o 
 -22   4  12        2.92        6.02      2.64 o 
 -20   4  12       45.17       33.82      3.25 o 
 -18   4  12      815.60      700.54      9.13 o 
 -16   4  12      179.81      107.65      3.68 o 
 -14   4  12      545.07      354.10      5.66 o 
 -12   4  12      679.47      676.80      7.84 o 
 -10   4  12      105.61       97.49      3.16 o 
  -8   4  12      179.52      166.39      4.19 o 
  -6   4  12        0.68        2.13      1.83 o 
  -4   4  12       46.85       47.88      3.19 o 
  -2   4  12      592.83      719.69      9.24 o 
   0   4  12       56.03       63.89      3.16 o 
   2   4  12      167.76      142.43      4.35 o 
   4   4  12      277.70      251.80      5.40 o 
   6   4  12     1248.67     1098.04     11.79 o 
   8   4  12       45.57       45.26      2.99 o 
  10   4  12     2151.50     2021.60     19.58 o 
  12   4  12        7.60        7.71      3.41 o 
  14   4  12        2.46        1.60      3.72 o 
  16   4  12       14.16       10.83      4.36 o 
  18   4  12      223.24      237.70     10.82 o 
  20   4  12      222.40      210.24     11.66 o 
  22   4  12       36.66       33.22      7.32 o 
  24   4  12       87.79       77.55      8.76 o 
 -37   5  12      136.97      158.18     16.50 o 
 -35   5  12       52.80       52.29      7.15 o 
 -33   5  12      230.28      226.75     10.09 o 
 -31   5  12       33.71       22.55      5.22 o 
 -29   5  12      309.49      292.85     10.29 o 
 -27   5  12      689.78      697.05     14.60 o 
 -25   5  12      345.06      353.82     10.17 o 
 -23   5  12      625.55      621.04     13.08 o 
 -21   5  12      130.26      137.22      8.27 o 
 -19   5  12        8.20        4.47      2.42 o 
 -17   5  12       19.42       22.56      2.81 o 
 -15   5  12      308.99      222.93      5.42 o 
 -13   5  12     2382.75     2241.03     19.77 o 
 -11   5  12      280.62      279.66      5.59 o 
  -9   5  12      102.20       86.00      3.63 o 
  -7   5  12      329.79      295.80      6.11 o 
  -5   5  12     2295.80     2164.79     22.39 o 
  -3   5  12     2826.62     2604.61     23.77 o 
  -1   5  12      138.21      127.68      4.73 o 
   1   5  12        0.99        5.60      2.26 o 
   3   5  12      256.74      220.09      5.49 o 
   5   5  12      249.52      242.51      5.57 o 
   7   5  12        2.73        1.54      2.16 o 
   9   5  12      524.82      490.23      8.85 o 
  11   5  12        0.03        2.63      2.88 o 
  13   5  12      312.52      307.41      8.64 o 
  15   5  12      582.66      591.85     14.42 o 
  17   5  12        6.84        2.63      4.46 o 
  19   5  12      123.40      128.20      8.80 o 
  21   5  12       17.57       16.00      6.65 o 
  23   5  12        4.49        8.78      6.55 o 
 -36   6  12      215.25      215.88     12.63 o 
 -34   6  12      108.85       98.12      9.83 o 
 -32   6  12       44.75       40.28      6.17 o 
 -30   6  12       94.53       77.57      7.24 o 
 -28   6  12       25.83       22.55      4.69 o 
 -26   6  12     1950.85     1970.95     27.33 o 
 -24   6  12      419.81      431.04     11.42 o 
 -22   6  12      830.69      784.57     15.13 o 
 -20   6  12      281.26      310.66      7.66 o 
 -18   6  12       52.80       49.53      3.85 o 
 -16   6  12       40.14       45.65      3.62 o 
 -14   6  12      235.01      226.77      7.43 o 
 -12   6  12      143.11      183.17      5.36 o 
 -10   6  12     1185.75     1208.70     13.84 o 
  -8   6  12      439.44      440.92      7.87 o 
  -6   6  12        4.93       -2.18      2.15 o 
  -4   6  12     1157.48     1110.69     13.73 o 
  -2   6  12     1027.34     1015.80     14.00 o 
   0   6  12       50.27       53.55      3.98 o 
   2   6  12      120.77      106.93      5.07 o 
   4   6  12      437.00      461.69     11.41 o 
   6   6  12       50.40       52.22      4.57 o 
   8   6  12       94.00       81.88      5.00 o 
  10   6  12        9.22        4.51      3.39 o 
  12   6  12      736.71      756.69     14.80 o 
  14   6  12        2.74        5.78      4.24 o 
  16   6  12      730.15      768.70     19.56 o 
  18   6  12        4.01        3.56     10.06 o 
  20   6  12      175.87      178.14     10.96 o 
  22   6  12       69.09       68.41      8.08 o 
 -33   7  12        0.00       -7.65      5.68 o 
 -31   7  12      164.85      171.09      9.58 o 
 -29   7  12      119.19      122.57      8.45 o 
 -27   7  12       80.34       75.77      7.44 o 
 -25   7  12      185.73      176.50      8.25 o 
 -23   7  12        4.36       -0.18      3.97 o 
 -21   7  12       13.17       18.65      4.01 o 
 -19   7  12       54.80       59.46      4.57 o 
 -17   7  12        9.49        8.45      3.11 o 
 -15   7  12       68.05       70.34      4.31 o 
 -13   7  12       79.44       52.93      3.85 o 
 -11   7  12      442.89      399.93      8.13 o 
  -9   7  12       29.03       27.77      3.52 o 
  -7   7  12       32.09       30.19      3.86 o 
  -5   7  12       41.30       46.78      4.88 o 
  -3   7  12      113.25      111.51      5.54 o 
  -1   7  12      306.36      292.00      7.99 o 
   1   7  12       85.96       66.12      5.15 o 
   3   7  12      207.72      228.07      8.14 o 
   5   7  12       82.66       76.04      5.67 o 
   7   7  12      156.45      170.10      7.58 o 
   9   7  12     1298.48     1264.84     21.31 o 
  11   7  12      147.71      155.76      8.40 o 
  13   7  12      311.51      304.66      9.58 o 
  15   7  12       43.21       29.34      6.01 o 
  17   7  12       20.27       14.60      6.81 o 
  19   7  12       24.20       23.20      8.59 o 
  21   7  12      300.88      298.82     15.18 o 
 -32   8  12        0.85        4.96      6.06 o 
 -30   8  12      162.44      153.63     12.40 o 
 -28   8  12      260.81      251.50     13.63 o 
 -26   8  12      205.52      205.81     14.19 o 
 -24   8  12       30.76       27.89      4.84 o 
 -22   8  12      683.49      695.22     15.28 o 
 -20   8  12      148.82      141.54      9.08 o 
 -18   8  12        5.04        1.40      3.22 o 
 -16   8  12      308.80      317.03      9.02 o 
 -14   8  12      140.02      124.78      9.28 o 
 -12   8  12       34.02       23.96      4.48 o 
 -10   8  12       45.09       24.60      4.42 o 
  -8   8  12       11.67       12.70      3.70 o 
  -6   8  12        6.01        8.42      3.88 o 
  -4   8  12      135.28      126.41      7.46 o 
  -2   8  12      976.67     1000.06     17.53 o 
   0   8  12     2033.30     2011.19     25.67 o 
   2   8  12       20.16       23.61      4.74 o 
   4   8  12      245.15      242.52      8.67 o 
   6   8  12        5.30        0.48      3.77 o 
   8   8  12      146.82      132.80      9.03 o 
  10   8  12       55.26       76.87      6.80 o 
  12   8  12      625.09      668.31     18.51 o 
  14   8  12      160.25      165.91     11.85 o 
  16   8  12      204.09      191.63     11.37 o 
  18   8  12      217.54      227.47     29.53 o 
  20   8  12       27.46       24.65      8.07 o 
 -29   9  12       60.00       38.97      7.90 o 
 -27   9  12       23.48       11.82      5.09 o 
 -25   9  12        4.62        4.65      4.71 o 
 -23   9  12       85.43       83.55      6.66 o 
 -21   9  12      127.74      130.98      7.61 o 
 -19   9  12      349.97      355.33     12.14 o 
 -17   9  12      576.25      525.01     14.71 o 
 -15   9  12      103.81       90.11      7.25 o 
 -13   9  12       58.73       55.56      6.18 o 
 -11   9  12       26.32       21.71      5.35 o 
  -9   9  12      440.26      484.47     13.26 o 
  -7   9  12       55.66       54.42      6.02 o 
  -5   9  12      260.91      279.03     11.64 o 
  -3   9  12       82.42       92.69      8.10 o 
  -1   9  12      618.90      635.63     16.40 o 
   1   9  12      206.49      241.72      9.58 o 
   3   9  12       20.88       23.76      4.70 o 
   5   9  12      238.85      234.59      8.98 o 
   7   9  12        0.00       -3.88      4.35 o 
   9   9  12      161.50      170.52     16.04 o 
  11   9  12        1.72        0.57      5.57 o 
  13   9  12        9.71       13.14      6.38 o 
  15   9  12        3.29        2.14      9.83 o 
  17   9  12        0.04       10.01      6.06 o 
 -28  10  12        4.43        1.15      5.95 o 
 -26  10  12        7.56        3.59      5.89 o 
 -24  10  12      120.32      119.78      7.80 o 
 -22  10  12        0.13        0.99      4.75 o 
 -20  10  12       17.65       31.22      6.83 o 
 -18  10  12       32.10       10.64      5.97 o 
 -16  10  12        1.49        2.51      4.88 o 
 -14  10  12        0.00       -3.26      4.26 o 
 -12  10  12      116.51      121.48     11.22 o 
 -10  10  12       21.24       28.41      5.26 o 
  -8  10  12      134.84      140.76      8.99 o 
  -6  10  12      166.13      152.85      9.35 o 
  -4  10  12      253.99      257.42     11.52 o 
  -2  10  12      177.38      142.17      9.49 o 
   0  10  12      644.35      670.32     16.73 o 
   2  10  12      348.42      364.14     11.52 o 
   4  10  12      246.18      237.85     11.55 o 
   6  10  12      121.97      140.44      9.73 o 
   8  10  12       58.98       42.41      7.87 o 
  10  10  12      406.56      411.72     15.23 o 
  12  10  12       26.70       25.65      8.62 o 
  14  10  12        2.08        2.85      7.79 o 
 -23  11  12        2.98        5.25      6.77 o 
 -21  11  12      275.98      269.47     18.76 o 
 -19  11  12      151.45      138.43     10.14 o 
 -17  11  12      227.75      211.17     11.44 o 
 -15  11  12      431.10      451.16     22.76 o 
 -13  11  12      160.78      151.64     10.32 o 
 -11  11  12      254.48      236.06     12.28 o 
  -9  11  12       12.01       10.93      6.43 o 
  -7  11  12      400.64      426.01     18.71 o 
  -5  11  12       94.24      100.91      9.24 o 
  -3  11  12        2.27        5.43      5.91 o 
  -1  11  12        5.96        5.22      5.10 o 
   1  11  12       43.47       66.81      8.11 o 
   3  11  12      200.97      223.72     19.99 o 
   5  11  12       89.27       90.30     10.31 o 
   7  11  12      190.63      223.18     18.46 o 
   9  11  12      178.23      176.85     13.30 o 
  11  11  12        1.43        2.20      7.24 o 
 -20  12  12       34.76       23.10      7.14 o 
 -18  12  12       91.05      105.11      9.79 o 
 -16  12  12        0.68        6.99      7.02 o 
 -14  12  12      772.91      824.45     29.30 o 
 -12  12  12       17.12       12.56      7.83 o 
 -10  12  12        7.20       10.91     10.91 o 
  -8  12  12       33.57       38.91      7.42 o 
  -6  12  12       56.70       60.39      8.05 o 
  -4  12  12      159.06      165.95     10.09 o 
  -2  12  12      145.94      167.89     11.08 o 
   0  12  12       95.96       94.66     14.38 o 
   2  12  12      171.90      199.29     15.19 o 
   4  12  12      390.18      480.42     22.04 o 
   6  12  12       26.78       27.53     15.90 o 
 -11  13  12       38.78       25.63     10.96 o 
  -9  13  12       22.48       26.53     11.42 o 
  -7  13  12       13.76        5.23      5.99 o 
  -5  13  12       97.73       83.26     11.15 o 
  -3  13  12       92.94      101.88     17.15 o 
  -1  13  12        4.26        6.11      7.79 o 
 -39   1  13        0.03        5.92      8.65 o 
 -37   1  13      120.81      151.55     13.68 o 
 -35   1  13        0.11        0.98      5.47 o 
 -33   1  13       28.51       40.47      5.04 o 
 -31   1  13       30.38       31.41      4.67 o 
 -29   1  13      658.92      702.48     13.69 o 
 -27   1  13        2.41       -1.28      2.58 o 
 -25   1  13       62.19       45.24      3.16 o 
 -23   1  13      942.39      859.13     10.67 o 
 -21   1  13      332.24      303.63      6.73 o 
 -19   1  13     2543.60     2270.94     20.45 o 
 -17   1  13      193.44      178.66      4.36 o 
 -15   1  13     1199.29     1038.71     10.80 o 
 -13   1  13      279.33      251.81      6.81 o 
 -11   1  13    15548.45    14608.31     86.33 o 
  -9   1  13      325.99      380.92      9.91 o 
  -7   1  13     5798.27     5566.85     34.91 o 
  -5   1  13      151.26      153.13      3.78 o 
  -3   1  13     2953.14     2777.89     20.46 o 
  -1   1  13        3.13        7.95      1.60 o 
   1   1  13       70.97      109.67      3.55 o 
   3   1  13      323.72      245.67      6.03 o 
   5   1  13      323.72      356.59      6.70 o 
   7   1  13      592.32      644.02      9.50 o 
   9   1  13       30.72       30.95      2.81 o 
  11   1  13      753.60      762.93     12.77 o 
  13   1  13       66.19       86.25      4.63 o 
  15   1  13      571.86      618.05     13.61 o 
  17   1  13        0.25       -2.80      3.57 o 
  19   1  13      336.33      318.88     10.29 o 
  21   1  13        1.17        3.46      4.12 o 
  23   1  13      278.29      254.82     18.89 o 
  25   1  13      497.82      543.72     19.78 o 
 -38   2  13       83.45       83.20     20.24 o 
 -36   2  13       60.14       59.28      7.88 o 
 -34   2  13      233.11      244.16      9.54 o 
 -32   2  13       34.73       44.44      5.13 o 
 -30   2  13      306.65      343.65      8.57 o 
 -28   2  13        0.57        6.38      2.89 o 
 -26   2  13       59.15       48.18      3.89 o 
 -24   2  13      107.95       85.02      3.83 o 
 -22   2  13      266.48      199.41      4.85 o 
 -20   2  13     1481.99     1363.91     14.55 o 
 -18   2  13      466.30      446.84      7.08 o 
 -16   2  13       89.72       98.33      3.65 o 
 -14   2  13      121.39       73.22      3.19 o 
 -12   2  13     1788.80     1657.10     15.24 o 
 -10   2  13      451.11      507.81      6.71 o 
  -8   2  13     2691.60     2781.39     20.79 o 
  -6   2  13      244.91      225.34      4.33 o 
  -4   2  13      104.65       96.95      3.05 o 
  -2   2  13     2904.68     2515.64     18.79 o 
   0   2  13     2017.63     1960.85     15.61 o 
   2   2  13      971.39      763.39      8.09 o 
   4   2  13     2109.02     1733.76     14.17 o 
   6   2  13     1587.34     1441.70     16.17 o 
   8   2  13      121.62      130.99      4.75 o 
  10   2  13      381.91      415.98      8.64 o 
  12   2  13       58.84       69.45      4.62 o 
  14   2  13      703.89      732.71     13.89 o 
  16   2  13     1160.85     1239.20     32.65 o 
  18   2  13      243.68      267.10      9.48 o 
  20   2  13      137.17      133.80     18.20 o 
  22   2  13      153.01      153.62     12.19 o 
  24   2  13      127.42      133.46     15.11 o 
 -37   3  13      124.88      151.08     10.17 o 
 -35   3  13      186.09      183.33      8.00 o 
 -33   3  13      286.00      287.39      8.98 o 
 -31   3  13        2.62        3.76      3.21 o 
 -29   3  13        0.12       -0.99      2.86 o 
 -27   3  13      577.12      564.81     10.27 o 
 -25   3  13       81.62       86.53      4.91 o 
 -23   3  13     1499.67     1512.99     18.26 o 
 -21   3  13        0.03        2.01      2.11 o 
 -19   3  13        0.09       -2.19      1.78 o 
 -17   3  13      104.42      102.15      3.49 o 
 -15   3  13     2084.67     1981.04     17.69 o 
 -13   3  13     4061.90     3793.65     27.05 o 
 -11   3  13       20.94       33.94      2.27 o 
  -9   3  13        2.02        0.79      1.48 o 
  -7   3  13       23.09       22.61      2.34 o 
  -5   3  13     2996.26     2829.44     21.80 o 
  -3   3  13     2616.22     2429.28     19.53 o 
  -1   3  13       92.48       64.85      2.83 o 
   1   3  13      185.51      186.32      5.50 o 
   3   3  13        0.42        1.58      1.93 o 
   5   3  13      491.10      448.90      7.33 o 
   7   3  13       90.22       74.61      4.03 o 
   9   3  13       23.19       29.98      3.33 o 
  11   3  13      351.83      374.02      9.55 o 
  13   3  13       72.30       62.30      5.86 o 
  15   3  13       55.37       41.63      5.56 o 
  17   3  13       31.04       45.03      6.99 o 
  19   3  13      386.14      378.45     17.52 o 
  21   3  13       93.64       73.49      8.46 o 
  23   3  13      281.84      304.39     13.76 o 
 -36   4  13      195.12      198.03     22.47 o 
 -34   4  13       15.08       13.22      4.82 o 
 -32   4  13        2.99       -1.95      3.65 o 
 -30   4  13      112.15      130.11      6.61 o 
 -28   4  13       27.36       20.47      4.04 o 
 -26   4  13      938.32     1044.45     15.87 o 
 -24   4  13       71.32       57.89      6.50 o 
 -22   4  13      288.36      284.49      9.15 o 
 -20   4  13      425.14      445.72     11.59 o 
 -18   4  13       72.64       78.24      3.94 o 
 -16   4  13        6.74        2.86      2.06 o 
 -14   4  13      927.79      841.57      9.34 o 
 -12   4  13        1.58        5.68      1.74 o 
 -10   4  13      146.84      156.28      3.95 o 
  -8   4  13       89.26       94.62      3.85 o 
  -6   4  13      425.43      457.11      8.13 o 
  -4   4  13     1298.73     1183.01     12.88 o 
  -2   4  13       41.35       30.92      2.74 o 
   0   4  13       33.81       25.56      2.63 o 
   2   4  13        6.68        4.46      2.07 o 
   4   4  13      224.11      214.08      6.39 o 
   6   4  13        0.43       -1.99      2.10 o 
   8   4  13      543.43      466.89      7.95 o 
  10   4  13       57.00       55.37      4.81 o 
  12   4  13       19.84        7.82      3.84 o 
  14   4  13        0.18        2.49      4.03 o 
  16   4  13      169.17      148.41      9.23 o 
  18   4  13      180.18      201.79     10.71 o 
  20   4  13      156.73      182.60     11.33 o 
  22   4  13      168.04      161.08     17.73 o 
 -35   5  13       40.64       28.08      7.11 o 
 -33   5  13       17.28       18.47      5.13 o 
 -31   5  13        1.91        1.27      4.51 o 
 -29   5  13      173.36      177.75      8.30 o 
 -27   5  13       74.10       74.80      6.09 o 
 -25   5  13     1104.81     1070.10     18.40 o 
 -23   5  13      141.95      128.73      6.81 o 
 -21   5  13       24.85       15.47      3.77 o 
 -19   5  13       38.39       46.56      4.64 o 
 -17   5  13      512.68      511.84     11.09 o 
 -15   5  13       13.36        6.37      2.15 o 
 -13   5  13      308.30      322.15      6.47 o 
 -11   5  13      160.06      168.80      4.95 o 
  -9   5  13     1002.19      984.75     12.05 o 
  -7   5  13      294.74      309.74      6.90 o 
  -5   5  13       39.59       44.32      3.53 o 
  -3   5  13       57.69       43.25      4.89 o 
  -1   5  13      570.24      582.12      9.63 o 
   1   5  13       38.48       38.30      3.77 o 
   3   5  13        0.61        1.40      2.12 o 
   5   5  13      413.99      418.83      7.49 o 
   7   5  13       28.37       23.92      3.21 o 
   9   5  13      985.17     1023.85     18.15 o 
  11   5  13       38.10       41.90      4.59 o 
  13   5  13      121.95      132.79      7.92 o 
  15   5  13       19.21        6.65      4.65 o 
  17   5  13      261.32      275.90     11.75 o 
  19   5  13      227.47      229.02     12.71 o 
  21   5  13       13.31       10.61      6.88 o 
 -34   6  13       25.80       18.03      7.05 o 
 -32   6  13       16.98       18.83      5.52 o 
 -30   6  13        1.79       -2.12      4.33 o 
 -28   6  13        0.78        5.15      4.11 o 
 -26   6  13      133.85      130.31      7.48 o 
 -24   6  13     1119.71     1145.70     19.45 o 
 -22   6  13      525.01      556.80     14.95 o 
 -20   6  13       22.24        9.48      3.68 o 
 -18   6  13      473.64      431.41      8.88 o 
 -16   6  13      244.75      267.59      7.04 o 
 -14   6  13       18.07       12.08      2.61 o 
 -12   6  13      131.70      133.78      4.88 o 
 -10   6  13       17.07       10.10      2.66 o 
  -8   6  13       95.51       91.11      4.42 o 
  -6   6  13      121.44      117.14      5.08 o 
  -4   6  13       67.00       52.97      3.77 o 
  -2   6  13      690.91      737.54     11.24 o 
   0   6  13      109.94      102.82      4.81 o 
   2   6  13       71.57       60.24      6.87 o 
   4   6  13        8.05        6.92      3.45 o 
   6   6  13      165.36      174.78      7.12 o 
   8   6  13       13.71       17.03      3.70 o 
  10   6  13      141.83      126.44      8.98 o 
  12   6  13      329.91      326.56      9.03 o 
  14   6  13      226.89      241.84     19.65 o 
  16   6  13       25.78       19.37      5.74 o 
  18   6  13       36.16       33.51      6.62 o 
  20   6  13        9.69       18.99      6.41 o 
 -33   7  13        4.36        2.07      6.36 o 
 -31   7  13      180.82      176.72     10.90 o 
 -29   7  13      509.93      518.55     14.81 o 
 -27   7  13      139.15      122.87      8.29 o 
 -25   7  13      146.98      140.53      7.79 o 
 -23   7  13      129.98      120.79     11.52 o 
 -21   7  13      705.31      721.10     15.47 o 
 -19   7  13      495.45      498.57     10.92 o 
 -17   7  13       13.94       14.47      3.43 o 
 -15   7  13       74.29       74.73      4.73 o 
 -13   7  13      153.81      149.67      8.72 o 
 -11   7  13       10.90       11.77      3.09 o 
  -9   7  13        4.10        7.77      2.85 o 
  -7   7  13        1.96        2.10      3.37 o 
  -5   7  13      569.93      568.96     12.43 o 
  -3   7  13        0.68       -1.82      3.01 o 
  -1   7  13        1.21        0.94      3.20 o 
   1   7  13       41.83       43.28      5.14 o 
   3   7  13       80.52       82.96      5.92 o 
   5   7  13      345.41      357.15     10.22 o 
   7   7  13       54.19       66.57      5.90 o 
   9   7  13      734.57      810.26     17.07 o 
  11   7  13        1.25        5.98      4.00 o 
  13   7  13      276.37      289.79     10.77 o 
  15   7  13      295.29      314.98     14.55 o 
  17   7  13       65.80       67.43      9.31 o 
  19   7  13      281.51      303.24     15.36 o 
 -32   8  13       16.84       11.19      6.98 o 
 -30   8  13        0.35       -4.00      5.63 o 
 -28   8  13       84.92       74.99      7.34 o 
 -26   8  13        6.20        1.84      4.59 o 
 -24   8  13       15.07       12.34      5.03 o 
 -22   8  13      532.39      528.62     12.44 o 
 -20   8  13      494.48      555.08     12.70 o 
 -18   8  13       91.66       89.60      6.04 o 
 -16   8  13       32.93       37.64      4.56 o 
 -14   8  13      278.02      262.68     10.30 o 
 -12   8  13       50.58       22.30      6.30 o 
 -10   8  13       10.01        6.28      4.52 o 
  -8   8  13      111.11      114.59      6.81 o 
  -6   8  13      461.44      468.57     13.05 o 
  -4   8  13        0.81        1.67      3.94 o 
  -2   8  13       13.90        9.13      4.14 o 
   0   8  13        1.76        4.23      3.83 o 
   2   8  13      565.43      551.29     13.60 o 
   4   8  13       24.07       24.78      4.58 o 
   6   8  13       12.64       18.05      4.64 o 
   8   8  13        5.39        1.50      4.42 o 
  10   8  13      409.70      421.93     14.88 o 
  12   8  13      487.05      551.16     20.77 o 
  14   8  13       13.27       15.89      5.80 o 
  16   8  13        7.76       13.52      9.47 o 
  18   8  13       81.12       86.51     10.29 o 
 -29   9  13       53.51       40.87     10.34 o 
 -27   9  13       11.67        3.34      5.44 o 
 -25   9  13       30.56       21.93      6.54 o 
 -23   9  13        2.14        3.30      4.34 o 
 -21   9  13        0.57        3.32      4.28 o 
 -19   9  13       37.11       42.68      5.59 o 
 -17   9  13       24.47       12.57      4.99 o 
 -15   9  13      511.07      538.68     14.79 o 
 -13   9  13        0.40        0.14      4.20 o 
 -11   9  13      461.46      476.72     16.18 o 
  -9   9  13       62.71       55.17      7.26 o 
  -7   9  13       18.50       15.87      4.94 o 
  -5   9  13       99.27       99.44      8.09 o 
  -3   9  13       22.47       20.02      5.52 o 
  -1   9  13      200.40      205.60      9.99 o 
   1   9  13      782.17      825.82     17.17 o 
   3   9  13      143.98      155.31      7.81 o 
   5   9  13      367.89      380.07     11.26 o 
   7   9  13      154.01      157.37     10.86 o 
   9   9  13       12.10       10.25      5.98 o 
  11   9  13       52.73       47.52      7.73 o 
  13   9  13      127.59      132.68     11.62 o 
  15   9  13       11.22        6.04     13.32 o 
 -26  10  13       10.40        7.29      6.27 o 
 -24  10  13      256.14      262.78     11.24 o 
 -22  10  13       43.55       35.06      5.86 o 
 -20  10  13       20.77       13.67      6.09 o 
 -18  10  13      183.77      202.80     11.36 o 
 -16  10  13       10.45        5.21      5.20 o 
 -14  10  13      399.62      417.16     14.73 o 
 -12  10  13       82.21       71.23      7.74 o 
 -10  10  13      126.29      139.31      8.66 o 
  -8  10  13        0.96        8.98      5.14 o 
  -6  10  13      155.58      158.58      9.78 o 
  -4  10  13       52.09       55.32      6.98 o 
  -2  10  13      166.06      156.63     12.73 o 
   0  10  13        9.69       12.60      6.31 o 
   2  10  13       61.44       73.84      8.20 o 
   4  10  13      215.37      215.00     13.09 o 
   6  10  13        8.02       10.90      5.90 o 
   8  10  13      149.98      153.72     10.65 o 
  10  10  13        1.38        9.32      7.42 o 
  12  10  13        0.24        1.59      7.67 o 
 -23  11  13      149.48      156.56     17.63 o 
 -21  11  13       40.22       27.75      7.75 o 
 -19  11  13        0.71        0.91      6.09 o 
 -17  11  13       21.68       19.86      6.49 o 
 -15  11  13      285.45      290.36     13.00 o 
 -13  11  13      135.18      141.32     10.84 o 
 -11  11  13       79.86       97.61      9.55 o 
  -9  11  13        1.23        4.13      6.66 o 
  -7  11  13       12.85       13.40      6.13 o 
  -5  11  13       11.55       11.87      6.23 o 
  -3  11  13        6.26       10.48      6.35 o 
  -1  11  13       37.42       29.89      6.50 o 
   1  11  13      109.15      113.05      8.92 o 
   3  11  13       93.20       94.61     12.66 o 
   5  11  13       26.33       34.84     10.08 o 
   7  11  13       40.72       43.37     10.57 o 
   9  11  13        6.68       -3.15      8.42 o 
 -18  12  13        0.01        1.64      6.46 o 
 -16  12  13       20.18       18.17      7.90 o 
 -14  12  13      106.96      127.55     11.51 o 
 -12  12  13        4.79       -1.86      7.57 o 
 -10  12  13      293.98      326.23     17.70 o 
  -8  12  13      124.06      110.74     12.70 o 
  -6  12  13      105.23       93.21     13.88 o 
  -4  12  13      142.29      148.85     10.98 o 
  -2  12  13       30.61       20.63      7.28 o 
   0  12  13      167.33      164.54     19.32 o 
   2  12  13        7.27        9.55     12.40 o 
   4  12  13        7.19        1.21      8.51 o 
 -38   0  14       23.87       28.87     14.01 o 
 -36   0  14       14.20        0.12     11.76 o 
 -34   0  14      293.53      304.54     17.91 o 
 -32   0  14      378.03      411.46     15.60 o 
 -30   0  14      814.64      871.45     27.41 o 
 -28   0  14        0.47        2.92      4.73 o 
 -26   0  14      112.66      105.78      8.15 o 
 -24   0  14       16.40       21.16      5.11 o 
 -22   0  14      190.21      134.16     12.88 o 
 -20   0  14      176.78      141.21      6.72 o 
 -18   0  14      157.83      159.52      5.48 o 
 -16   0  14        0.36        0.99      2.25 o 
 -14   0  14      898.81      728.83     12.95 o 
 -12   0  14      123.68      132.22      6.94 o 
 -10   0  14       77.57      110.49      4.75 o 
  -8   0  14      493.56      545.56      9.90 o 
  -6   0  14       81.54       79.21      4.43 o 
  -4   0  14        6.44        5.26      2.57 o 
  -2   0  14     1960.04     1773.03     24.51 o 
   0   0  14     3712.11     3319.18     39.51 o 
   2   0  14     5744.96     5243.34     58.19 o 
   4   0  14     1614.76     1286.32     20.11 o 
   6   0  14      259.45      319.91      9.20 o 
   8   0  14      208.34      215.59      8.53 o 
  10   0  14       50.22       47.00      5.07 o 
  12   0  14       16.49        5.25      5.20 o 
  14   0  14      592.22      580.72     17.98 o 
  16   0  14      385.20      412.44     13.44 o 
  18   0  14      603.79      644.12     30.60 o 
  20   0  14      103.27       85.98     12.23 o 
  22   0  14       11.40        4.72      8.83 o 
 -37   1  14       94.80       98.89     11.73 o 
 -35   1  14      233.80      256.80     12.28 o 
 -33   1  14        6.03       13.10      4.82 o 
 -31   1  14       15.01       20.68      4.90 o 
 -29   1  14      119.05      118.69      6.52 o 
 -27   1  14      601.99      587.49     10.88 o 
 -25   1  14     1009.04     1042.36     12.98 o 
 -23   1  14       11.96        6.75      2.34 o 
 -21   1  14      155.77      153.88      4.82 o 
 -19   1  14        3.13        0.36      2.03 o 
 -17   1  14       44.14       30.89      2.83 o 
 -15   1  14       68.98       70.84      3.46 o 
 -13   1  14     2175.22     1946.45     19.12 o 
 -11   1  14     4363.50     4017.96     29.79 o 
  -9   1  14       50.33       50.06      4.23 o 
  -7   1  14     1883.00     1711.68     16.01 o 
  -5   1  14      234.78      183.54      5.19 o 
  -3   1  14      210.17      183.92      4.18 o 
  -1   1  14       59.62       35.33      2.47 o 
   1   1  14      106.88       88.27      5.52 o 
   3   1  14      282.19      243.82      5.69 o 
   5   1  14      320.63      305.07      7.68 o 
   7   1  14        9.08       10.22      2.36 o 
   9   1  14      101.77      118.03      5.02 o 
  11   1  14        2.58        0.52      2.84 o 
  13   1  14      199.84      215.75      7.99 o 
  15   1  14       47.39       45.55      5.26 o 
  17   1  14       20.80       11.00      4.26 o 
  19   1  14       14.07       10.03      4.32 o 
  21   1  14       25.23       34.63      7.08 o 
  23   1  14        7.52        2.22      6.34 o 
 -38   2  14        4.20        9.12      8.84 o 
 -36   2  14      149.38      134.34      9.78 o 
 -34   2  14       39.62       45.49      6.27 o 
 -32   2  14       54.56       53.83      5.86 o 
 -30   2  14      358.57      391.66     10.12 o 
 -28   2  14       72.36       75.68      4.62 o 
 -26   2  14       16.52       24.37      3.86 o 
 -24   2  14       23.57       10.85      2.55 o 
 -22   2  14       47.27       29.95      2.89 o 
 -20   2  14      244.82      245.31      5.62 o 
 -18   2  14     1237.68     1228.12     13.18 o 
 -16   2  14       14.55        7.63      2.04 o 
 -14   2  14      148.75      129.95      5.89 o 
 -12   2  14     2041.60     1980.90     17.72 o 
 -10   2  14        0.92        1.05      1.81 o 
  -8   2  14      252.88      222.44      5.29 o 
  -6   2  14       32.26       44.88      2.59 o 
  -4   2  14      113.84       85.88      3.52 o 
  -2   2  14      555.91      528.86      8.41 o 
   0   2  14     1099.22      923.85     10.48 o 
   2   2  14      496.83      500.63      7.67 o 
   4   2  14        5.55       11.39      2.76 o 
   6   2  14     1614.06     1522.03     17.19 o 
   8   2  14       43.38       35.81      3.49 o 
  10   2  14        0.41        2.23      2.77 o 
  12   2  14       17.38       10.30      3.55 o 
  14   2  14       35.47       45.71      5.19 o 
  16   2  14      304.62      305.21     11.82 o 
  18   2  14       10.49       10.77      6.87 o 
  20   2  14       17.61       25.76      6.62 o 
  22   2  14        5.72        6.83      6.12 o 
 -37   3  14      267.39      324.21     13.21 o 
 -35   3  14        1.74       -1.76      4.81 o 
 -33   3  14       20.24       21.20      5.00 o 
 -31   3  14        2.19        3.53      3.17 o 
 -29   3  14       49.11       46.42      4.26 o 
 -27   3  14        3.78       11.45      3.24 o 
 -25   3  14      436.54      424.61     11.95 o 
 -23   3  14        8.71        9.26      3.38 o 
 -21   3  14      173.39      168.08      5.01 o 
 -19   3  14       52.42       35.49      2.80 o 
 -17   3  14     1252.15     1218.76     13.12 o 
 -15   3  14      694.53      566.03      9.08 o 
 -13   3  14     1159.74     1094.54     11.97 o 
 -11   3  14     4795.88     4721.08     34.86 o 
  -9   3  14      170.46      189.01      4.45 o 
  -7   3  14     2292.97     2135.28     19.61 o 
  -5   3  14      273.50      277.52      5.14 o 
  -3   3  14     1479.35     1324.37     12.99 o 
  -1   3  14      444.93      469.51      6.91 o 
   1   3  14       55.00       42.33      3.15 o 
   3   3  14      424.75      363.06      8.67 o 
   5   3  14        9.47       11.09      2.49 o 
   7   3  14       51.07       34.60      3.98 o 
   9   3  14       71.85       68.39      5.88 o 
  11   3  14      237.51      237.67     12.02 o 
  13   3  14      984.02     1002.51     21.40 o 
  15   3  14      262.87      269.18     11.32 o 
  17   3  14      106.41       94.08      8.85 o 
  19   3  14       42.44       37.88      7.24 o 
  21   3  14      130.13      120.01     10.57 o 
 -36   4  14        0.23       -0.25      8.27 o 
 -34   4  14       18.63       21.88      5.51 o 
 -32   4  14      191.92      181.82      7.91 o 
 -30   4  14      205.78      198.20      7.48 o 
 -28   4  14       74.21       71.30      5.19 o 
 -26   4  14      130.42      127.69      6.07 o 
 -24   4  14      335.84      324.72      9.37 o 
 -22   4  14      361.79      351.71      8.55 o 
 -20   4  14      664.59      645.05     10.87 o 
 -18   4  14      371.95      331.56      7.59 o 
 -16   4  14     2817.82     2791.10     26.03 o 
 -14   4  14      608.17      595.72      8.99 o 
 -12   4  14      485.43      467.86      7.19 o 
 -10   4  14        0.93        1.99      1.75 o 
  -8   4  14      122.13      122.91      4.74 o 
  -6   4  14      430.17      405.25      7.25 o 
  -4   4  14      967.26      820.55     10.48 o 
  -2   4  14      268.60      202.12      5.42 o 
   0   4  14      356.17      357.32      6.97 o 
   2   4  14       88.95       95.26      4.13 o 
   4   4  14        4.75        5.70      2.44 o 
   6   4  14      491.69      500.20      8.45 o 
   8   4  14      853.76      879.14     12.43 o 
  10   4  14      590.37      625.84     13.64 o 
  12   4  14       37.91       39.27      5.44 o 
  14   4  14        7.53       19.40      6.17 o 
  16   4  14      283.68      260.16     14.92 o 
  18   4  14       47.55       46.35      7.66 o 
  20   4  14      111.31      112.27      9.99 o 
  22   4  14      328.54      363.79     21.13 o 
 -35   5  14        2.74       -1.62      8.28 o 
 -33   5  14       95.35       95.57      8.55 o 
 -31   5  14       22.12       12.99      7.12 o 
 -29   5  14      160.39      146.67      7.83 o 
 -27   5  14       88.54       84.33      6.41 o 
 -25   5  14      273.36      273.36      9.55 o 
 -23   5  14      595.61      569.97     12.99 o 
 -21   5  14      253.45      260.53      8.93 o 
 -19   5  14        5.30        5.73      3.31 o 
 -17   5  14      519.59      516.64     10.91 o 
 -15   5  14     1371.52     1383.98     16.98 o 
 -13   5  14       59.00       64.39      4.13 o 
 -11   5  14      398.84      414.81      9.03 o 
  -9   5  14        0.87        2.13      2.25 o 
  -7   5  14      636.10      617.63     10.11 o 
  -5   5  14      231.73      239.10      6.85 o 
  -3   5  14     1765.78     1583.27     17.75 o 
  -1   5  14      199.95      207.85      6.22 o 
   1   5  14      210.78      202.38      5.65 o 
   3   5  14      822.93      847.99     11.47 o 
   5   5  14      106.17      112.06      4.95 o 
   7   5  14      103.41       90.96      4.83 o 
   9   5  14      228.63      232.96      7.48 o 
  11   5  14      257.22      282.81      9.78 o 
  13   5  14      702.70      686.61     18.03 o 
  15   5  14      396.06      437.87     18.63 o 
  17   5  14      386.51      378.94     24.83 o 
  19   5  14      451.41      460.01     29.26 o 
  21   5  14        1.99        5.51      6.71 o 
 -34   6  14        0.61        3.59      6.10 o 
 -32   6  14       96.08       89.32      9.09 o 
 -30   6  14       14.53        9.37      4.87 o 
 -28   6  14      218.07      226.03     10.34 o 
 -26   6  14       18.32       17.52      4.62 o 
 -24   6  14       36.51       31.89      5.08 o 
 -22   6  14      283.85      303.35     13.53 o 
 -20   6  14      403.26      406.42     11.05 o 
 -18   6  14        9.58       10.97      3.71 o 
 -16   6  14       99.86       97.32      6.31 o 
 -14   6  14      718.02      670.62     10.51 o 
 -12   6  14        3.71        8.71      2.75 o 
 -10   6  14        1.67       -2.92      2.40 o 
  -8   6  14      173.86      176.46      6.06 o 
  -6   6  14        7.51       11.50      2.85 o 
  -4   6  14       16.00       13.61      3.05 o 
  -2   6  14        3.06        2.41      2.77 o 
   0   6  14      149.85      141.88      5.85 o 
   2   6  14       10.83       12.17      3.42 o 
   4   6  14       75.02       78.85      5.33 o 
   6   6  14      143.03      146.16      5.75 o 
   8   6  14       75.56       71.23      6.16 o 
  10   6  14        1.96       -2.87      3.34 o 
  12   6  14      847.46      887.16     17.93 o 
  14   6  14      193.38      221.20     11.02 o 
  16   6  14      251.50      268.45     12.10 o 
  18   6  14      389.79      425.94     16.94 o 
 -33   7  14      191.73      167.29     13.14 o 
 -31   7  14      152.99      151.43     11.39 o 
 -29   7  14       18.46       15.66      5.31 o 
 -27   7  14       17.90        6.59      5.00 o 
 -25   7  14       20.62       10.03      4.87 o 
 -23   7  14      269.17      266.42      9.83 o 
 -21   7  14      526.68      552.49     13.39 o 
 -19   7  14      289.42      295.26      9.22 o 
 -17   7  14      709.04      710.16     20.33 o 
 -15   7  14       12.63       13.06      3.38 o 
 -13   7  14      299.13      284.32      8.44 o 
 -11   7  14      333.12      329.71      8.35 o 
  -9   7  14      302.56      289.06     10.28 o 
  -7   7  14     1624.53     1651.98     20.88 o 
  -5   7  14      705.40      689.35     14.67 o 
  -3   7  14      244.69      261.45      8.94 o 
  -1   7  14       17.83       22.38      4.23 o 
   1   7  14      140.25      149.93      7.83 o 
   3   7  14        8.98        8.43      4.08 o 
   5   7  14        7.56        5.36      4.04 o 
   7   7  14      113.07      123.04      7.42 o 
   9   7  14       16.55       17.55      4.39 o 
  11   7  14      417.02      439.79     12.32 o 
  13   7  14       93.87      101.34      9.00 o 
  15   7  14        3.58        3.94      6.78 o 
  17   7  14        4.04        3.86      9.01 o 
 -30   8  14       32.79       23.95     11.12 o 
 -28   8  14       48.82       50.88      6.76 o 
 -26   8  14        1.67        1.15      4.57 o 
 -24   8  14        7.38        8.31      5.03 o 
 -22   8  14      362.17      373.76     12.63 o 
 -20   8  14        1.94        3.38      3.92 o 
 -18   8  14      218.15      204.29     10.82 o 
 -16   8  14       42.92       29.49      4.97 o 
 -14   8  14        4.77        1.60      3.77 o 
 -12   8  14       88.86       82.55      7.04 o 
 -10   8  14      216.55      241.61     10.18 o 
  -8   8  14      194.08      178.93      9.18 o 
  -6   8  14      123.03      142.71      8.37 o 
  -4   8  14        1.32        4.35      4.19 o 
  -2   8  14      137.46      125.45      7.51 o 
   0   8  14       24.83       29.59      4.98 o 
   2   8  14        4.19        3.36      4.22 o 
   4   8  14      135.61      120.12      7.30 o 
   6   8  14       34.11       39.73      5.48 o 
   8   8  14       72.19       75.58      8.50 o 
  10   8  14        0.98        4.03      6.07 o 
  12   8  14      443.78      505.81     16.99 o 
  14   8  14       11.44       11.06      8.44 o 
  16   8  14       88.94      101.26     16.29 o 
 -29   9  14       20.73       16.24      6.88 o 
 -27   9  14        6.77        4.57      5.72 o 
 -25   9  14        2.71        7.21      5.19 o 
 -23   9  14      148.18      147.32      9.08 o 
 -21   9  14       10.65       12.47      4.84 o 
 -19   9  14      222.65      223.28     10.55 o 
 -17   9  14       69.19       71.59      8.14 o 
 -15   9  14        6.34        7.36      5.70 o 
 -13   9  14      618.52      655.77     19.94 o 
 -11   9  14       49.70       51.64      6.48 o 
  -9   9  14      157.84      136.27      8.56 o 
  -7   9  14       82.93       85.12      7.61 o 
  -5   9  14        5.00        7.33      5.07 o 
  -3   9  14        8.19        9.37      5.24 o 
  -1   9  14      277.80      258.18     14.91 o 
   1   9  14       37.64       39.70      5.97 o 
   3   9  14      149.50      154.72     12.80 o 
   5   9  14        0.44        7.62      5.15 o 
   7   9  14       89.45       84.78      9.28 o 
   9   9  14      202.11      197.02     11.70 o 
  11   9  14        6.50        9.84      7.28 o 
  13   9  14        4.03       16.06      8.68 o 
 -26  10  14        3.52        5.65      6.33 o 
 -24  10  14       59.44       42.94      7.73 o 
 -22  10  14      489.97      478.76     18.62 o 
 -20  10  14      197.15      185.99     11.75 o 
 -18  10  14      575.05      621.89     21.23 o 
 -16  10  14       92.52       80.57      8.83 o 
 -14  10  14      225.94      261.11     16.18 o 
 -12  10  14      706.17      753.68     21.52 o 
 -10  10  14        1.27        3.21      6.03 o 
  -8  10  14        5.37        5.97      7.38 o 
  -6  10  14        1.40       -3.97      5.50 o 
  -4  10  14      114.36      117.48     10.41 o 
  -2  10  14        1.62       16.62      6.67 o 
   0  10  14       68.39       68.35      8.99 o 
   2  10  14      213.64      230.01     11.75 o 
   4  10  14       10.81        3.47      6.61 o 
   6  10  14       89.59      122.74     10.84 o 
   8  10  14       36.43       42.90      9.62 o 
  10  10  14       87.00      101.89     12.01 o 
 -21  11  14      100.58      117.73     14.61 o 
 -19  11  14      520.46      559.95     19.67 o 
 -17  11  14       83.04       76.77      9.54 o 
 -15  11  14      291.95      296.43     15.46 o 
 -13  11  14      236.17      224.24     14.28 o 
 -11  11  14      387.34      422.40     34.28 o 
  -9  11  14       22.34       22.75      7.96 o 
  -7  11  14      127.61      134.55     11.02 o 
  -5  11  14        8.76        6.96      6.43 o 
  -3  11  14      105.86      101.54     13.46 o 
  -1  11  14      130.58      137.77     11.40 o 
   1  11  14      499.57      530.16     19.50 o 
   3  11  14       16.06       24.24      9.68 o 
   5  11  14      189.67      201.35     64.39 o 
 -14  12  14      441.57      469.42     23.89 o 
 -12  12  14       23.39       19.67      8.82 o 
 -10  12  14       42.65       27.32      9.48 o 
  -8  12  14        1.23        2.94     14.16 o 
  -6  12  14      111.17      129.21     13.76 o 
  -4  12  14       68.18       77.17     12.46 o 
  -2  12  14        1.06        1.53      6.67 o 
   0  12  14        0.00       14.84      9.14 o 
 -37   1  15       12.86       23.08     11.46 o 
 -35   1  15        0.04       -4.37      6.49 o 
 -33   1  15      334.90      355.13     11.15 o 
 -31   1  15       44.05       45.14      5.82 o 
 -29   1  15      100.91      100.77      6.04 o 
 -27   1  15      214.44      232.91      8.46 o 
 -25   1  15      244.71      256.45     13.60 o 
 -23   1  15        2.57        2.01      2.31 o 
 -21   1  15      234.09      235.64      5.91 o 
 -19   1  15      538.65      517.69      8.47 o 
 -17   1  15        1.67        1.65      2.06 o 
 -15   1  15      206.73      176.93      5.03 o 
 -13   1  15      276.07      217.42      5.44 o 
 -11   1  15     2153.16     2059.84     19.44 o 
  -9   1  15      627.03      564.86      7.74 o 
  -7   1  15      118.94      130.99      3.93 o 
  -5   1  15       46.65       49.68      2.78 o 
  -3   1  15      577.72      543.25      8.31 o 
  -1   1  15      475.15      489.12      8.28 o 
   1   1  15      673.89      594.07      9.20 o 
   3   1  15      158.57      124.52      4.59 o 
   5   1  15      311.14      320.49      7.68 o 
   7   1  15      210.39      205.42      6.07 o 
   9   1  15       35.40       24.88      3.73 o 
  11   1  15       19.59       26.34      3.50 o 
  13   1  15      151.60      180.08      7.69 o 
  15   1  15      206.88      196.70      8.16 o 
  17   1  15        2.05       -1.09      4.00 o 
  19   1  15       60.94       52.77      7.39 o 
  21   1  15      245.00      227.28     71.08 o 
 -36   2  15       16.47        4.26      6.18 o 
 -34   2  15       21.21       18.26      5.69 o 
 -32   2  15        7.11        2.52      4.47 o 
 -30   2  15      207.33      223.49      8.81 o 
 -28   2  15        0.75       -0.21      3.15 o 
 -26   2  15        0.29        0.74      2.57 o 
 -24   2  15      154.00      141.49      5.21 o 
 -22   2  15        6.65        1.11      2.35 o 
 -20   2  15      133.71      142.29      6.11 o 
 -18   2  15      102.94       97.93      6.34 o 
 -16   2  15      582.99      613.30      9.21 o 
 -14   2  15       41.57       22.44      2.64 o 
 -12   2  15       69.06       80.27      3.70 o 
 -10   2  15      553.52      469.23      7.76 o 
  -8   2  15      331.51      335.69      6.54 o 
  -6   2  15       59.46       54.61      3.33 o 
  -4   2  15      117.53       88.04      3.96 o 
  -2   2  15       44.73       79.24      3.62 o 
   0   2  15       12.33        4.45      2.29 o 
   2   2  15       48.12       41.07      3.36 o 
   4   2  15        4.80        1.54      2.37 o 
   6   2  15      165.56      148.00      6.19 o 
   8   2  15      213.71      205.89      8.69 o 
  10   2  15      119.91      130.01      8.07 o 
  12   2  15      298.44      347.81     16.49 o 
  14   2  15        7.35        9.15      5.38 o 
  16   2  15       11.51       12.01      5.40 o 
  18   2  15      599.02      658.78     17.83 o 
  20   2  15       40.88       49.56      7.66 o 
 -37   3  15        5.98        0.26      6.40 o 
 -35   3  15      165.59      156.46     10.84 o 
 -33   3  15       95.83      108.23      7.27 o 
 -31   3  15       27.83       24.39      4.58 o 
 -29   3  15        6.21       -1.24      3.17 o 
 -27   3  15      550.66      551.85     10.50 o 
 -25   3  15      141.36      149.64      5.91 o 
 -23   3  15        8.04        5.01      2.67 o 
 -21   3  15      177.41      161.44      5.07 o 
 -19   3  15        1.30        1.24      2.33 o 
 -17   3  15       53.10       40.72      3.05 o 
 -15   3  15      619.18      629.14      8.94 o 
 -13   3  15      188.66      191.77      5.00 o 
 -11   3  15      123.65      103.94      3.93 o 
  -9   3  15       36.09       37.67      2.89 o 
  -7   3  15      102.65       90.99      4.01 o 
  -5   3  15       11.93        7.80      2.18 o 
  -3   3  15       43.54       29.67      2.81 o 
  -1   3  15     1199.19     1154.25     14.56 o 
   1   3  15      331.88      343.29      8.44 o 
   3   3  15      670.46      666.32     12.01 o 
   5   3  15      663.73      651.26     13.48 o 
   7   3  15        0.76       -2.57      3.52 o 
   9   3  15        1.68        8.47      4.08 o 
  11   3  15        9.20        8.19      5.12 o 
  13   3  15       12.38       17.96      5.54 o 
  15   3  15      187.08      175.14     10.10 o 
  17   3  15       31.47       38.59      7.26 o 
  19   3  15      509.40      493.48     22.99 o 
  21   3  15       64.74       64.81      8.68 o 
 -36   4  15       72.19       83.10     16.75 o 
 -34   4  15        1.93        0.07      5.57 o 
 -32   4  15       65.60       55.28      6.38 o 
 -30   4  15       38.65       29.57      4.48 o 
 -28   4  15      243.86      247.36      8.13 o 
 -26   4  15      170.15      143.74      6.44 o 
 -24   4  15      376.95      377.49      9.25 o 
 -22   4  15       21.31       21.76      3.62 o 
 -20   4  15        8.93        7.65      2.81 o 
 -18   4  15        3.61        2.86      2.66 o 
 -16   4  15      127.28      124.10      5.57 o 
 -14   4  15       77.92       58.84      3.55 o 
 -12   4  15      702.20      693.41     10.56 o 
 -10   4  15      540.27      530.31     10.32 o 
  -8   4  15      199.59      179.83      5.21 o 
  -6   4  15      296.76      316.33      7.27 o 
  -4   4  15      332.02      353.60      7.08 o 
  -2   4  15      148.92      166.50      5.22 o 
   0   4  15      122.35      147.35      5.08 o 
   2   4  15      108.87      110.30      4.79 o 
   4   4  15      377.15      389.65      8.95 o 
   6   4  15       66.27       38.15      5.04 o 
   8   4  15      473.56      534.32     15.63 o 
  10   4  15       68.04       65.32      6.96 o 
  12   4  15        1.25        2.88      4.81 o 
  14   4  15      565.13      567.39     18.28 o 
  16   4  15      827.18      840.08     22.78 o 
  18   4  15        1.47        3.55      6.00 o 
  20   4  15       86.78       96.09      9.84 o 
 -35   5  15      154.00      164.20     15.74 o 
 -33   5  15       54.27       55.00      8.05 o 
 -31   5  15       57.34       54.52      6.66 o 
 -29   5  15      156.82      134.01      8.73 o 
 -27   5  15      252.92      254.20      9.62 o 
 -25   5  15       80.67       86.99      6.45 o 
 -23   5  15        3.85        7.55      3.96 o 
 -21   5  15       86.72       81.50      6.07 o 
 -19   5  15       34.84       29.63      4.49 o 
 -17   5  15     1380.14     1422.03     19.91 o 
 -15   5  15      381.85      373.17      9.73 o 
 -13   5  15      199.88      191.02      6.71 o 
 -11   5  15        1.03        3.21      2.76 o 
  -9   5  15       18.40       14.55      3.14 o 
  -7   5  15      136.75      142.56      5.56 o 
  -5   5  15     1353.98     1281.87     15.91 o 
  -3   5  15     1435.38     1359.82     16.93 o 
  -1   5  15      211.16      222.91      6.07 o 
   1   5  15        1.54        6.10      2.60 o 
   3   5  15      362.77      427.55      8.67 o 
   5   5  15       66.94       66.74      5.09 o 
   7   5  15      176.72      196.15      6.52 o 
   9   5  15        3.72        4.18      4.03 o 
  11   5  15       63.56       51.75      7.61 o 
  13   5  15      575.13      617.16     19.23 o 
  15   5  15      198.64      229.27     19.10 o 
  17   5  15      123.51      131.06     11.05 o 
  19   5  15      223.84      242.54     13.67 o 
 -34   6  15        7.57        5.45      6.27 o 
 -32   6  15       63.33       56.77      8.46 o 
 -30   6  15        1.14        0.83      4.88 o 
 -28   6  15        7.41        0.52      4.47 o 
 -26   6  15       13.88       12.69      4.58 o 
 -24   6  15        0.16        0.78      4.06 o 
 -22   6  15      527.62      548.17     17.08 o 
 -20   6  15       19.00       22.72      4.49 o 
 -18   6  15      521.84      498.36     12.22 o 
 -16   6  15      640.36      624.20     13.60 o 
 -14   6  15       70.70       53.60      4.91 o 
 -12   6  15       34.25       24.96      3.95 o 
 -10   6  15      335.18      365.02      9.94 o 
  -8   6  15       16.77       16.49      3.31 o 
  -6   6  15       72.43       79.36      4.90 o 
  -4   6  15      150.52      129.98      6.17 o 
  -2   6  15      812.88      800.84     13.75 o 
   0   6  15      352.94      362.57      9.40 o 
   2   6  15       13.23        8.22      3.77 o 
   4   6  15      285.64      326.03      9.78 o 
   6   6  15      121.66      125.13      5.72 o 
   8   6  15      350.16      383.09      9.27 o 
  10   6  15      108.85       76.54      6.64 o 
  12   6  15      173.77      166.58     10.04 o 
  14   6  15       24.64       21.69      6.39 o 
  16   6  15       26.82       37.93      9.13 o 
 -31   7  15       45.49       43.25      8.36 o 
 -29   7  15       31.26       26.53      6.44 o 
 -27   7  15       80.85       70.13      8.73 o 
 -25   7  15       52.46       38.29      6.09 o 
 -23   7  15      749.58      748.39     16.13 o 
 -21   7  15       44.07       58.14      5.82 o 
 -19   7  15       23.75       10.57      4.11 o 
 -17   7  15      269.37      272.03      8.99 o 
 -15   7  15      570.30      579.15     13.58 o 
 -13   7  15      505.55      508.28     12.67 o 
 -11   7  15        7.13        5.98      3.64 o 
  -9   7  15      302.26      280.24      9.01 o 
  -7   7  15      177.27      157.74      8.40 o 
  -5   7  15      197.37      219.71      9.00 o 
  -3   7  15      198.54      187.31      7.82 o 
  -1   7  15      644.57      666.22     13.65 o 
   1   7  15       77.42       73.91      6.78 o 
   3   7  15        4.66        4.28      4.16 o 
   5   7  15       51.71       65.58      6.17 o 
   7   7  15      193.64      193.20      8.92 o 
   9   7  15      678.27      719.30     16.53 o 
  11   7  15      319.24      321.97     13.46 o 
  13   7  15       65.29       62.10      7.75 o 
  15   7  15      139.74      138.54     11.18 o 
 -30   8  15        3.07        3.25      6.24 o 
 -28   8  15      244.13      243.84     27.55 o 
 -26   8  15      103.58      108.51      8.39 o 
 -24   8  15      182.87      187.82      9.99 o 
 -22   8  15     1389.47     1414.19     25.40 o 
 -20   8  15      412.81      414.56     13.05 o 
 -18   8  15      137.73      158.82      8.47 o 
 -16   8  15       48.78       48.56      5.64 o 
 -14   8  15      140.48      124.04      7.54 o 
 -12   8  15      546.09      578.51     13.87 o 
 -10   8  15      362.27      367.90     11.21 o 
  -8   8  15       98.06       90.64      8.49 o 
  -6   8  15      501.88      535.06     13.64 o 
  -4   8  15        0.03       -2.63      6.52 o 
  -2   8  15       13.61       17.65      4.93 o 
   0   8  15      124.20      121.88      7.57 o 
   2   8  15       32.72       36.48      5.73 o 
   4   8  15       34.72       25.91      5.25 o 
   6   8  15        5.23        4.98      5.09 o 
   8   8  15       29.34       37.63      7.42 o 
  10   8  15       12.46        7.96      6.42 o 
  12   8  15       11.96       21.50      6.88 o 
  14   8  15        2.55        3.05      9.92 o 
 -27   9  15        2.77        1.38      5.88 o 
 -25   9  15       31.28       23.12      6.31 o 
 -23   9  15       21.10       13.67      5.63 o 
 -21   9  15      493.35      470.11     25.51 o 
 -19   9  15     1119.72     1165.15     25.94 o 
 -17   9  15      225.49      236.92     10.88 o 
 -15   9  15        1.59        3.02      5.46 o 
 -13   9  15      298.01      319.04     14.95 o 
 -11   9  15      328.95      332.76     12.51 o 
  -9   9  15      172.06      170.93      9.70 o 
  -7   9  15      640.75      691.78     18.91 o 
  -5   9  15        4.37        3.91      5.48 o 
  -3   9  15       55.91       47.21      7.16 o 
  -1   9  15       10.96        3.18      6.27 o 
   1   9  15      631.61      677.69     27.94 o 
   3   9  15       27.75       26.07      6.04 o 
   5   9  15      520.52      589.94     16.48 o 
   7   9  15      233.85      256.05     13.15 o 
   9   9  15       15.44        9.93      7.81 o 
  11   9  15        0.13       -4.09      7.85 o 
 -24  10  15      182.91      186.16     12.39 o 
 -22  10  15      330.95      296.96     19.74 o 
 -20  10  15      184.85      159.61     10.60 o 
 -18  10  15        6.62        1.07      6.53 o 
 -16  10  15      112.53      112.48      9.96 o 
 -14  10  15      214.04      238.80     12.33 o 
 -12  10  15       29.47       28.50      6.91 o 
 -10  10  15        7.50       12.05      6.94 o 
  -8  10  15      137.63      158.81     11.51 o 
  -6  10  15      269.69      278.65     21.60 o 
  -4  10  15      179.33      185.00     21.68 o 
  -2  10  15       25.91       23.67      7.35 o 
   0  10  15      169.05      174.28     10.90 o 
   2  10  15       14.48       10.15      7.20 o 
   4  10  15       83.01       83.24     12.95 o 
   6  10  15       81.04       91.04     13.61 o 
   8  10  15       43.53       48.08     10.08 o 
 -19  11  15      106.56       94.94     10.34 o 
 -17  11  15      183.39      194.14     13.18 o 
 -15  11  15       86.05       86.73     10.19 o 
 -13  11  15        9.12       13.39      7.72 o 
 -11  11  15        2.30       -2.95      7.44 o 
  -9  11  15       64.08       66.70     11.53 o 
  -7  11  15       96.46       77.86     11.88 o 
  -5  11  15        1.11        0.45      8.62 o 
  -3  11  15       83.50       94.86     17.19 o 
  -1  11  15       41.14       52.40      8.90 o 
   1  11  15       46.69       51.22      9.19 o 
   3  11  15        1.14        0.32      8.46 o 
 -36   0  16      747.76      852.42     38.96 o 
 -34   0  16       24.64       20.45     12.42 o 
 -32   0  16      327.20      325.76     13.21 o 
 -30   0  16       91.30       98.31     10.33 o 
 -28   0  16      136.82      154.98     11.19 o 
 -26   0  16      188.08      209.57     11.09 o 
 -24   0  16        0.32       -2.29      4.51 o 
 -22   0  16      211.53      239.31     10.82 o 
 -20   0  16       88.51       85.61     14.50 o 
 -18   0  16      705.60      710.04     17.54 o 
 -16   0  16      373.26      299.74     11.13 o 
 -14   0  16        6.03        6.47      2.84 o 
 -12   0  16      181.17      159.24      7.92 o 
 -10   0  16      346.09      305.77      8.77 o 
  -8   0  16      390.78      366.86     16.66 o 
  -6   0  16        6.39        2.30      3.66 o 
  -4   0  16     2438.70     2360.10     41.18 o 
  -2   0  16     1587.37     1662.89     30.99 o 
   0   0  16      282.61      310.38     13.36 o 
   2   0  16       95.48      104.19      7.13 o 
   4   0  16       50.18       34.72      7.49 o 
   6   0  16      202.63      198.39      9.19 o 
   8   0  16      112.98      118.99      7.55 o 
  10   0  16     1146.56     1146.13     26.06 o 
  12   0  16      700.06      714.11     24.68 o 
  14   0  16       67.11       59.95      6.46 o 
  16   0  16      123.99      123.83     22.18 o 
  18   0  16      309.73      310.99     19.18 o 
  20   0  16        0.75        4.48      8.32 o 
 -37   1  16       44.30       55.19     10.72 o 
 -35   1  16        1.59        3.64      6.57 o 
 -33   1  16       11.26        6.01      4.97 o 
 -31   1  16      227.46      214.76     12.64 o 
 -29   1  16        0.11       -1.91      3.54 o 
 -27   1  16       32.87       36.76      5.00 o 
 -25   1  16      351.99      386.77      9.87 o 
 -23   1  16      241.02      248.20      6.78 o 
 -21   1  16      144.65      124.10      4.93 o 
 -19   1  16       85.06       61.12      3.90 o 
 -17   1  16        0.96        2.67      2.30 o 
 -15   1  16       46.54       48.86      3.34 o 
 -13   1  16        0.04        0.50      2.08 o 
 -11   1  16      788.55      730.27     10.17 o 
  -9   1  16        0.72        0.27      2.07 o 
  -7   1  16       43.20       56.84      4.07 o 
  -5   1  16      268.43      298.32      9.13 o 
  -3   1  16      200.04      225.35      5.77 o 
  -1   1  16      107.37       97.09      5.13 o 
   1   1  16      113.51      127.60      5.08 o 
   3   1  16       34.01       35.62      3.57 o 
   5   1  16        2.00        0.84      2.53 o 
   7   1  16       37.86       38.12      3.66 o 
   9   1  16        2.85        3.10      2.96 o 
  11   1  16        1.27       -1.37      3.41 o 
  13   1  16       29.01       30.16      4.78 o 
  15   1  16      242.09      251.66      9.17 o 
  17   1  16        5.55        1.04      5.18 o 
  19   1  16        5.82        8.10      7.78 o 
 -36   2  16       99.17       91.61     12.21 o 
 -34   2  16        3.70        2.31      6.58 o 
 -32   2  16      112.28      125.50      8.15 o 
 -30   2  16       46.60       24.08      5.36 o 
 -28   2  16      307.06      335.48     10.30 o 
 -26   2  16      291.07      278.92      7.08 o 
 -24   2  16        0.26        1.45      2.62 o 
 -22   2  16       81.05       74.15      4.41 o 
 -20   2  16        4.73        5.37      2.51 o 
 -18   2  16      115.92      103.37      4.45 o 
 -16   2  16        7.93        3.90      2.30 o 
 -14   2  16      165.66      160.25      5.71 o 
 -12   2  16      452.49      421.63      7.63 o 
 -10   2  16       14.28       14.67      2.56 o 
  -8   2  16     1020.07      955.13     11.97 o 
  -6   2  16     1103.18     1036.87     13.18 o 
  -4   2  16        0.10       -1.58      2.14 o 
  -2   2  16        0.50        0.52      2.36 o 
   0   2  16      205.86      192.25      7.37 o 
   2   2  16      395.32      396.44      8.89 o 
   4   2  16      211.64      215.93      9.37 o 
   6   2  16      838.95      798.19     21.76 o 
   8   2  16      910.86      928.39     18.77 o 
  10   2  16        6.33        5.06      4.36 o 
  12   2  16       58.17       47.42      6.04 o 
  14   2  16        0.59       -0.77      4.91 o 
  16   2  16      199.04      203.87     10.95 o 
  18   2  16       45.00       34.99      7.28 o 
 -35   3  16        5.96       15.13      6.98 o 
 -33   3  16        8.78        1.38      5.38 o 
 -31   3  16       28.06       23.91      5.00 o 
 -29   3  16      744.43      795.71     14.20 o 
 -27   3  16     1249.36     1342.91     18.65 o 
 -25   3  16      315.20      289.09      9.11 o 
 -23   3  16       21.75       21.03      3.52 o 
 -21   3  16       71.20       77.13      5.02 o 
 -19   3  16       62.18       62.20      3.89 o 
 -17   3  16       73.89       83.05      4.36 o 
 -15   3  16      886.46      924.46     12.02 o 
 -13   3  16      648.62      684.40      9.98 o 
 -11   3  16        8.94       13.19      2.65 o 
  -9   3  16     1598.69     1619.29     17.66 o 
  -7   3  16      177.56      160.18      5.22 o 
  -5   3  16      357.33      286.96      7.71 o 
  -3   3  16       96.66       74.77      3.87 o 
  -1   3  16       36.66       38.00      3.79 o 
   1   3  16      250.94      282.77      7.71 o 
   3   3  16      422.18      435.87     11.14 o 
   5   3  16      825.81      887.59     18.13 o 
   7   3  16       75.36       82.56      6.59 o 
   9   3  16       44.91       33.75      5.48 o 
  11   3  16       21.34       21.93      5.63 o 
  13   3  16       71.76       64.06      8.47 o 
  15   3  16        5.39        0.67      5.19 o 
  17   3  16        0.02       -2.00      5.97 o 
  19   3  16      136.45      120.60     10.31 o 
 -34   4  16       11.84       13.56      7.14 o 
 -32   4  16      108.11      101.67     12.96 o 
 -30   4  16       88.81      103.19      7.82 o 
 -28   4  16       76.16       84.06      8.80 o 
 -26   4  16        0.63       -3.36      3.26 o 
 -24   4  16      230.33      232.75     12.58 o 
 -22   4  16       14.19       18.05      3.80 o 
 -20   4  16       36.09       39.07      3.88 o 
 -18   4  16       47.31       46.01      3.89 o 
 -16   4  16      541.25      524.44      9.80 o 
 -14   4  16       21.52       16.49      2.96 o 
 -12   4  16      110.97      104.94      5.83 o 
 -10   4  16       16.48       12.26      3.17 o 
  -8   4  16      132.72      126.45      9.48 o 
  -6   4  16       11.20        5.74      2.93 o 
  -4   4  16      484.60      427.57      9.82 o 
  -2   4  16      884.26      860.60     13.53 o 
   0   4  16        1.09       -4.73      2.70 o 
   2   4  16        4.93        6.17      3.52 o 
   4   4  16      158.32      148.72      7.42 o 
   6   4  16        2.12        7.68      4.38 o 
   8   4  16      119.47      122.33     15.13 o 
  10   4  16      275.40      255.16     18.05 o 
  12   4  16      152.64      150.81      9.92 o 
  14   4  16        3.73        7.45      6.36 o 
  16   4  16       82.69       83.14      9.37 o 
  18   4  16       74.43       87.63      9.74 o 
 -33   5  16       66.33       53.66      8.20 o 
 -31   5  16        2.84       -3.32      5.38 o 
 -29   5  16       17.29       15.59      5.13 o 
 -27   5  16       33.56       26.04      5.11 o 
 -25   5  16      201.58      227.60      9.23 o 
 -23   5  16      743.73      758.13     15.74 o 
 -21   5  16      110.41      103.84      6.96 o 
 -19   5  16       27.50       23.80      6.26 o 
 -17   5  16        1.77        5.37      3.26 o 
 -15   5  16      822.07      895.00     15.43 o 
 -13   5  16       93.11      104.44      6.52 o 
 -11   5  16      527.17      573.79     12.32 o 
  -9   5  16       49.13       54.36      6.67 o 
  -7   5  16        0.12        4.92      3.24 o 
  -5   5  16      381.97      349.66      8.62 o 
  -3   5  16       25.12       36.20      3.83 o 
  -1   5  16        1.43        5.39      3.09 o 
   1   5  16      656.95      683.39     12.83 o 
   3   5  16      119.62      119.45      6.04 o 
   5   5  16       39.09       44.90      5.17 o 
   7   5  16       10.56        7.49      4.94 o 
   9   5  16      247.56      234.79     12.97 o 
  11   5  16        8.48       11.36      7.69 o 
  13   5  16       16.68       12.22      8.52 o 
  15   5  16        2.48       -0.19      6.38 o 
  17   5  16      661.69      736.31     22.45 o 
 -32   6  16       30.77       32.07      7.73 o 
 -30   6  16      281.47      295.48     14.43 o 
 -28   6  16       83.21       94.27     10.37 o 
 -26   6  16     1249.56     1300.67     24.87 o 
 -24   6  16      519.45      580.40     15.41 o 
 -22   6  16      245.67      244.80      9.64 o 
 -20   6  16      567.95      523.96     13.06 o 
 -18   6  16      673.93      667.80     14.75 o 
 -16   6  16        0.41        5.80      4.22 o 
 -14   6  16       84.46       69.88      6.26 o 
 -12   6  16      143.89      157.47      9.63 o 
 -10   6  16      506.80      562.23     12.34 o 
  -8   6  16       25.40       29.10      4.20 o 
  -6   6  16      396.17      391.35      9.83 o 
  -4   6  16      284.09      303.47     10.68 o 
  -2   6  16      110.79      115.53      6.29 o 
   0   6  16      728.12      730.00     13.65 o 
   2   6  16       13.63       10.22      3.51 o 
   4   6  16       21.83       10.97      3.86 o 
   6   6  16      259.97      283.46      8.71 o 
   8   6  16      228.18      243.11      9.72 o 
  10   6  16      120.46      141.22     10.69 o 
  12   6  16      608.31      612.35     19.97 o 
  14   6  16      379.56      380.31     29.39 o 
 -31   7  16      143.98      132.85     11.23 o 
 -29   7  16       19.96       17.57      6.96 o 
 -27   7  16       46.89       48.29      6.78 o 
 -25   7  16      401.52      403.65     14.90 o 
 -23   7  16        7.69        4.78      4.73 o 
 -21   7  16      188.58      201.65      9.16 o 
 -19   7  16      258.01      259.20     13.15 o 
 -17   7  16     1031.21     1045.16     20.96 o 
 -15   7  16        4.37        9.95      4.38 o 
 -13   7  16       11.13       13.57      4.54 o 
 -11   7  16      271.30      271.51      9.22 o 
  -9   7  16       21.11       25.67      4.48 o 
  -7   7  16      242.52      245.56      8.94 o 
  -5   7  16       54.11       45.31      4.98 o 
  -3   7  16        0.80        3.00      3.86 o 
  -1   7  16      182.43      212.81      8.71 o 
   1   7  16      254.77      272.18      9.17 o 
   3   7  16        0.03        1.64      3.93 o 
   5   7  16      165.52      173.86      7.96 o 
   7   7  16      111.70      118.27      6.90 o 
   9   7  16        1.28        3.46      5.04 o 
  11   7  16       86.06       90.90      8.99 o 
  13   7  16      312.93      371.84     14.58 o 
 -28   8  16       10.39        6.43      6.35 o 
 -26   8  16        2.30        3.55      5.51 o 
 -24   8  16      305.99      316.66     12.46 o 
 -22   8  16     1979.19     2104.37     32.90 o 
 -20   8  16      310.34      313.59     14.30 o 
 -18   8  16      327.16      332.45     13.57 o 
 -16   8  16        2.45        3.68      4.40 o 
 -14   8  16      147.78      131.55      7.88 o 
 -12   8  16        0.47       -0.44      3.95 o 
 -10   8  16        0.07        1.47      4.08 o 
  -8   8  16     1007.83     1087.82     18.42 o 
  -6   8  16      109.83      141.02      8.35 o 
  -4   8  16        7.88        2.61      5.16 o 
  -2   8  16       76.53       79.79      7.55 o 
   0   8  16      104.75      111.65      7.59 o 
   2   8  16      585.23      592.01     29.41 o 
   4   8  16      402.94      430.40     14.26 o 
   6   8  16        9.01       12.22      5.84 o 
   8   8  16      156.06      146.06     10.94 o 
  10   8  16        4.57        3.29      6.02 o 
 -25   9  16       51.37       49.88      8.88 o 
 -23   9  16      229.68      253.69     14.10 o 
 -21   9  16        0.61       20.66      6.77 o 
 -19   9  16       11.41       14.82      5.70 o 
 -17   9  16      154.35      142.86      9.29 o 
 -15   9  16       50.86       38.25      6.45 o 
 -13   9  16       26.95       18.25      6.32 o 
 -11   9  16        9.55        1.49      5.40 o 
  -9   9  16       12.42       15.52      6.12 o 
  -7   9  16       56.67       42.32      8.12 o 
  -5   9  16      101.53      104.63      9.17 o 
  -3   9  16       90.50       79.79      9.54 o 
  -1   9  16        0.13       -0.21      6.24 o 
   1   9  16       84.96       94.85     12.76 o 
   3   9  16       34.33       32.12      6.72 o 
   5   9  16      113.54       92.25     11.62 o 
   7   9  16       19.20       33.82      9.64 o 
   9   9  16       35.59       34.14      9.68 o 
 -22  10  16      532.73      527.16     29.40 o 
 -20  10  16       46.09       22.52      7.03 o 
 -18  10  16      547.35      583.03     20.20 o 
 -16  10  16        7.56       -3.03      6.34 o 
 -14  10  16        0.86        2.46      6.36 o 
 -12  10  16        6.52       11.66      6.76 o 
 -10  10  16      125.88      132.75     27.12 o 
  -8  10  16      216.92      194.24     20.19 o 
  -6  10  16        0.15        8.00     15.48 o 
  -4  10  16       31.03       34.52     10.14 o 
  -2  10  16        3.32       -3.52      8.48 o 
   0  10  16       19.71       32.16      8.34 o 
   2  10  16      204.63      256.40     27.85 o 
   4  10  16      127.58      100.13     14.23 o 
 -15  11  16        3.58        4.31      8.26 o 
 -13  11  16       72.72       52.79     12.08 o 
 -11  11  16      163.19      153.99     34.28 o 
  -9  11  16       11.47        9.15      8.69 o 
  -7  11  16      376.07      385.17     21.31 o 
  -5  11  16       55.73       62.21     14.02 o 
  -3  11  16       60.37       73.24     12.38 o 
 -35   1  17       94.10      104.70     14.09 o 
 -33   1  17       10.67       11.67      7.31 o 
 -31   1  17      282.47      296.15     10.41 o 
 -29   1  17      710.30      738.32     14.00 o 
 -27   1  17       92.84       98.31      6.62 o 
 -25   1  17      140.76      140.39      6.83 o 
 -23   1  17      294.60      308.16      8.96 o 
 -21   1  17      138.33      160.13      8.71 o 
 -19   1  17       13.58       19.47      3.38 o 
 -17   1  17       97.51       83.24      4.49 o 
 -15   1  17        2.59        2.63      2.47 o 
 -13   1  17      196.00      212.51      6.35 o 
 -11   1  17      380.70      344.76      8.30 o 
  -9   1  17        0.21        0.32      2.48 o 
  -7   1  17      840.53      856.85     13.16 o 
  -5   1  17        2.09       -0.17      2.53 o 
  -3   1  17       60.91       87.76      4.37 o 
  -1   1  17      166.78      183.94      6.26 o 
   1   1  17       48.80       58.02      3.97 o 
   3   1  17      253.15      268.93      7.14 o 
   5   1  17      141.43      156.81      5.81 o 
   7   1  17      667.71      737.37     12.06 o 
   9   1  17       44.74       38.01      4.74 o 
  11   1  17      128.97      148.04      8.72 o 
  13   1  17      178.49      176.88     12.46 o 
  15   1  17      240.18      254.20     10.68 o 
  17   1  17        9.40        6.87      6.85 o 
 -34   2  17      127.85      119.44     14.05 o 
 -32   2  17      168.17      178.38      9.48 o 
 -30   2  17      805.72      914.09     18.72 o 
 -28   2  17      658.32      742.21     16.33 o 
 -26   2  17      448.71      455.47      9.29 o 
 -24   2  17       10.62       12.48      3.06 o 
 -22   2  17       10.29        5.30      2.80 o 
 -20   2  17      130.24      118.80      5.18 o 
 -18   2  17       49.22       47.65      3.80 o 
 -16   2  17        3.81        3.72      2.47 o 
 -14   2  17       97.50       83.58      4.24 o 
 -12   2  17      173.60      164.98      5.39 o 
 -10   2  17       65.70       65.45      3.83 o 
  -8   2  17      431.15      416.29      9.72 o 
  -6   2  17      111.90      115.17      7.53 o 
  -4   2  17       10.02        8.54      3.12 o 
  -2   2  17       18.58       15.35      3.08 o 
   0   2  17       39.86       42.14      4.12 o 
   2   2  17       75.74       83.22      5.06 o 
   4   2  17       18.53       27.21      4.69 o 
   6   2  17      147.80      160.03      8.01 o 
   8   2  17       34.60       33.54      5.55 o 
  10   2  17       70.97       54.72      6.57 o 
  12   2  17       53.00       44.64      6.84 o 
  14   2  17       32.38       30.93      8.01 o 
  16   2  17       51.15       58.71      7.47 o 
 -35   3  17      159.42      171.18     11.66 o 
 -33   3  17        0.07        2.92      6.47 o 
 -31   3  17       75.68       67.99      6.48 o 
 -29   3  17      186.69      194.67      7.48 o 
 -27   3  17       14.02       10.28      3.87 o 
 -25   3  17      319.06      313.50     10.04 o 
 -23   3  17      152.13      149.67      6.95 o 
 -21   3  17       46.84       44.58      3.70 o 
 -19   3  17       74.10       96.30      6.29 o 
 -17   3  17        4.44        5.50      2.77 o 
 -15   3  17      128.09      153.39      5.50 o 
 -13   3  17       67.50       72.75      4.19 o 
 -11   3  17       54.86       32.14      3.52 o 
  -9   3  17       34.17       42.81      5.69 o 
  -7   3  17       24.11       13.80      2.83 o 
  -5   3  17      492.77      500.91     10.17 o 
  -3   3  17      784.36      823.29     14.86 o 
  -1   3  17      106.75       93.12      6.46 o 
   1   3  17      135.05      127.55      7.10 o 
   3   3  17        0.48        1.55      3.75 o 
   5   3  17       38.40       40.35      5.68 o 
   7   3  17       91.18       84.81      7.13 o 
   9   3  17      112.33      105.22      7.88 o 
  11   3  17        0.21        0.40      5.13 o 
  13   3  17        0.03       -0.90      5.30 o 
  15   3  17       11.15        2.81      5.93 o 
  17   3  17        9.31        2.76      6.25 o 
 -34   4  17        0.80        8.09      7.30 o 
 -32   4  17      164.15      165.61     10.86 o 
 -30   4  17      105.29      104.66      7.92 o 
 -28   4  17       90.81      100.86      7.94 o 
 -26   4  17     1712.79     1838.41     29.14 o 
 -24   4  17      194.06      239.57      8.55 o 
 -22   4  17       37.70       36.52      4.54 o 
 -20   4  17     1044.07     1033.27     16.09 o 
 -18   4  17      106.58      109.79      5.71 o 
 -16   4  17       74.38       59.92      5.49 o 
 -14   4  17       41.27       37.68      4.27 o 
 -12   4  17       13.69       14.74      4.72 o 
 -10   4  17       79.67       80.00      5.26 o 
  -8   4  17        1.12        2.51      3.06 o 
  -6   4  17      101.88      113.42      5.94 o 
  -4   4  17       33.19       34.78      4.29 o 
  -2   4  17       12.68       10.95      3.56 o 
   0   4  17        3.55       -2.19      3.09 o 
   2   4  17        1.49       -2.49      4.01 o 
   4   4  17       22.33       22.57      5.27 o 
   6   4  17     1582.39     1600.16     29.84 o 
   8   4  17     1206.48     1265.96     27.98 o 
  10   4  17        2.60        2.96      5.87 o 
  12   4  17       39.52       46.49      9.90 o 
  14   4  17       48.53       38.61      7.82 o 
  16   4  17       29.86       28.84      8.30 o 
 -33   5  17       68.40       71.66      8.90 o 
 -31   5  17        4.54       11.87      6.53 o 
 -29   5  17        6.13        8.51      4.89 o 
 -27   5  17      321.08      318.57     12.02 o 
 -25   5  17     1290.01     1392.09     25.83 o 
 -23   5  17        2.89        5.65      4.62 o 
 -21   5  17        0.02       -2.64      4.02 o 
 -19   5  17      450.07      457.17     14.59 o 
 -17   5  17      115.40      122.47      7.16 o 
 -15   5  17      209.12      251.27     10.31 o 
 -13   5  17      180.28      204.76      9.48 o 
 -11   5  17       58.66       63.59      5.85 o 
  -9   5  17      393.81      400.15     11.52 o 
  -7   5  17      397.14      404.51     11.60 o 
  -5   5  17      105.14       94.72      5.81 o 
  -3   5  17      367.60      408.58     13.25 o 
  -1   5  17     2001.83     2076.94     25.91 o 
   1   5  17       19.86       16.10      4.24 o 
   3   5  17       43.91       41.91      5.04 o 
   5   5  17      216.52      238.93     11.71 o 
   7   5  17       24.07       27.92      6.15 o 
   9   5  17       17.18        8.95      5.60 o 
  11   5  17      741.97      765.58     22.37 o 
  13   5  17      216.68      236.09     19.01 o 
  15   5  17      102.45       84.85     10.01 o 
 -30   6  17        7.23        9.98      6.65 o 
 -28   6  17        1.93       -5.33      4.96 o 
 -26   6  17       45.68       39.61      6.32 o 
 -24   6  17      714.29      751.13     19.56 o 
 -22   6  17     1148.15     1198.52     26.63 o 
 -20   6  17       15.80       13.71      4.60 o 
 -18   6  17        6.69        1.17      4.12 o 
 -16   6  17      224.29      237.48     10.36 o 
 -14   6  17       85.49       82.30      6.56 o 
 -12   6  17       30.54       30.18      4.98 o 
 -10   6  17        3.16        3.66      4.25 o 
  -8   6  17      213.38      219.45      9.29 o 
  -6   6  17        8.50       13.02      4.08 o 
  -4   6  17      256.77      224.45      8.77 o 
  -2   6  17      242.21      238.08      9.50 o 
   0   6  17        9.95        6.85      3.85 o 
   2   6  17       88.78       79.11      5.90 o 
   4   6  17      310.12      325.38     12.04 o 
   6   6  17       22.39       26.86      6.07 o 
   8   6  17        9.71       18.30      6.67 o 
  10   6  17      523.02      502.17     19.97 o 
  12   6  17      305.40      308.61     14.96 o 
 -29   7  17       16.39       13.89      7.04 o 
 -27   7  17       41.75       25.74      7.41 o 
 -25   7  17       42.72       45.98      7.04 o 
 -23   7  17      381.35      394.10     14.92 o 
 -21   7  17      161.47      160.58     12.75 o 
 -19   7  17      183.29      169.50      9.55 o 
 -17   7  17      240.36      258.03     10.96 o 
 -15   7  17      306.56      297.14     12.93 o 
 -13   7  17      105.80      107.34      7.96 o 
 -11   7  17      304.07      357.20     10.68 o 
  -9   7  17        0.54       -1.68      3.71 o 
  -7   7  17       41.38       52.73      5.61 o 
  -5   7  17     1072.20     1120.22     17.91 o 
  -3   7  17       14.50       18.90      4.46 o 
  -1   7  17      224.53      258.00     10.31 o 
   1   7  17       12.92       11.47      4.86 o 
   3   7  17       82.10       81.79     10.31 o 
   5   7  17       81.25       74.35      6.19 o 
   7   7  17      106.33      109.01      7.85 o 
   9   7  17        5.48        6.51      6.68 o 
  11   7  17      559.37      606.49     20.48 o 
 -26   8  17       15.87       18.27      6.74 o 
 -24   8  17        6.54       12.13      6.61 o 
 -22   8  17       27.00       25.74      7.40 o 
 -20   8  17        4.50       14.00      6.19 o 
 -18   8  17       17.43       14.63      5.92 o 
 -16   8  17       44.64       37.68      6.97 o 
 -14   8  17       51.65       36.85      5.67 o 
 -12   8  17       22.32       16.68      4.85 o 
 -10   8  17       25.67       18.56      7.36 o 
  -8   8  17       53.34       50.90      5.76 o 
  -6   8  17       16.58        5.93      4.47 o 
  -4   8  17       38.52       31.54      5.72 o 
  -2   8  17       16.29       13.36      5.37 o 
   0   8  17      122.89      101.07      9.47 o 
   2   8  17      231.66      250.56     12.96 o 
   4   8  17       21.10       28.07      6.80 o 
   6   8  17       40.60       14.26      7.43 o 
   8   8  17       30.17       33.37      7.30 o 
 -23   9  17      225.53      230.57     18.60 o 
 -21   9  17      370.47      356.75     16.13 o 
 -19   9  17      745.32      748.42     29.60 o 
 -17   9  17       77.01       65.04     10.73 o 
 -15   9  17        0.60       -5.46      5.72 o 
 -13   9  17       59.68       53.74      7.14 o 
 -11   9  17      142.72      125.81      8.83 o 
  -9   9  17       56.46       52.31      8.88 o 
  -7   9  17      347.95      317.28     15.44 o 
  -5   9  17       48.98       53.87      7.83 o 
  -3   9  17        1.85        0.23      6.59 o 
  -1   9  17        2.64        3.57      7.81 o 
   1   9  17       92.08      104.06     14.97 o 
   3   9  17       65.05       65.87      9.53 o 
   5   9  17        1.60        6.81      8.07 o 
 -18  10  17       29.71       28.69      8.13 o 
 -16  10  17       53.94       40.56      7.68 o 
 -14  10  17       45.54       52.64      8.98 o 
 -12  10  17       17.11       12.08      8.07 o 
 -10  10  17      130.15      124.91     18.54 o 
  -8  10  17       24.65       16.13      8.15 o 
  -6  10  17       19.00       31.07     10.00 o 
  -4  10  17       69.79       66.71     12.17 o 
  -2  10  17       21.13       12.46     13.52 o 
   0  10  17        0.00       -5.75      7.17 o 
 -34   0  18      808.68      882.57     27.90 o 
 -32   0  18      336.85      395.74     17.07 o 
 -30   0  18     2458.02     2770.21     71.29 o 
 -28   0  18      439.55      488.35     20.60 o 
 -26   0  18      229.35      229.80     12.27 o 
 -24   0  18      117.28      115.06      9.30 o 
 -22   0  18      580.03      598.07     17.61 o 
 -20   0  18       26.28       21.64      5.70 o 
 -18   0  18       23.69       21.10      7.40 o 
 -16   0  18        2.82       -0.47      4.21 o 
 -14   0  18       10.52       20.10      5.12 o 
 -12   0  18      365.82      340.49     13.03 o 
 -10   0  18       38.66       28.50      5.45 o 
  -8   0  18      376.76      391.83     10.63 o 
  -6   0  18      647.92      692.55     15.90 o 
  -4   0  18      625.74      651.17     15.46 o 
  -2   0  18       69.80       70.87      6.16 o 
   0   0  18       74.44       58.10      6.01 o 
   2   0  18     1987.35     1970.53     31.94 o 
   4   0  18      653.96      686.94     16.67 o 
   6   0  18      447.44      475.10     16.29 o 
   8   0  18       28.66       37.54      6.15 o 
  10   0  18      860.25      884.01     19.60 o 
  12   0  18       94.75       86.13     12.00 o 
  14   0  18       79.76       62.54      9.71 o 
 -35   1  18      509.56      587.68     43.64 o 
 -33   1  18      172.60      181.60     16.78 o 
 -31   1  18      471.34      513.31     13.42 o 
 -29   1  18       14.43       11.87      4.38 o 
 -27   1  18       65.18       65.61      6.21 o 
 -25   1  18       11.85       15.39      4.20 o 
 -23   1  18        0.57       -0.10      3.42 o 
 -21   1  18      427.84      429.12     11.15 o 
 -19   1  18      585.82      647.95     11.10 o 
 -17   1  18      560.60      567.40     10.32 o 
 -15   1  18       12.16       15.09      3.13 o 
 -13   1  18        0.43       -0.24      2.56 o 
 -11   1  18        0.72       -1.77      2.53 o 
  -9   1  18      431.21      453.73      9.60 o 
  -7   1  18     1019.84     1091.37     15.67 o 
  -5   1  18      119.27      145.17      6.93 o 
  -3   1  18      137.86      154.47      6.45 o 
  -1   1  18        9.50        9.23      3.43 o 
   1   1  18        8.00        5.87      3.65 o 
   3   1  18       28.11       27.44      3.99 o 
   5   1  18      485.25      485.87     10.82 o 
   7   1  18     1150.29     1247.05     29.50 o 
   9   1  18      194.34      205.76      9.39 o 
  11   1  18        2.01       -3.24      4.15 o 
  13   1  18       15.18        9.27      4.67 o 
  15   1  18        0.31       -2.59      6.02 o 
 -34   2  18       23.95       27.81      8.43 o 
 -32   2  18       83.18      106.01      9.81 o 
 -30   2  18      259.98      294.23     11.24 o 
 -28   2  18       57.64       66.52      6.65 o 
 -26   2  18      802.20      861.29     15.25 o 
 -24   2  18       27.62       34.76      4.21 o 
 -22   2  18       86.83      100.23      5.32 o 
 -20   2  18       48.09       42.83      3.99 o 
 -18   2  18      213.89      228.40      6.74 o 
 -16   2  18       43.08       39.13      3.74 o 
 -14   2  18       72.80       75.27      5.70 o 
 -12   2  18      421.17      429.11      8.82 o 
 -10   2  18      177.59      187.67     12.02 o 
  -8   2  18      197.85      204.25      6.81 o 
  -6   2  18      429.02      452.13      9.67 o 
  -4   2  18      152.45      142.98     11.28 o 
  -2   2  18       91.94       80.24      6.65 o 
   0   2  18       58.31       44.74      4.28 o 
   2   2  18       78.11       71.35      6.22 o 
   4   2  18        1.33        3.73      4.14 o 
   6   2  18     1986.64     2004.67     29.35 o 
   8   2  18      400.09      419.18     15.25 o 
  10   2  18      103.50      103.95      7.62 o 
  12   2  18      204.24      214.39     10.56 o 
  14   2  18      144.91      148.71     13.95 o 
 -33   3  18        0.11       -0.39      6.43 o 
 -31   3  18      220.76      221.01     15.32 o 
 -29   3  18        9.32       14.20      4.79 o 
 -27   3  18      203.78      200.11      7.62 o 
 -25   3  18       38.38       44.73      4.77 o 
 -23   3  18        9.35        4.46      3.34 o 
 -21   3  18        0.81        1.35      2.73 o 
 -19   3  18      370.32      386.19      8.72 o 
 -17   3  18      112.70      107.05      5.14 o 
 -15   3  18      775.49      826.34     12.40 o 
 -13   3  18      187.74      189.58      8.59 o 
 -11   3  18       72.07       85.89      4.91 o 
  -9   3  18        3.97        3.00      2.93 o 
  -7   3  18      191.37      186.72      6.46 o 
  -5   3  18      331.60      317.25     12.67 o 
  -3   3  18      546.52      553.29     12.62 o 
  -1   3  18      258.72      277.77     11.73 o 
   1   3  18      195.51      201.00      8.92 o 
   3   3  18      105.30       82.22      6.63 o 
   5   3  18      306.82      289.84     10.52 o 
   7   3  18      471.39      527.52     13.97 o 
   9   3  18        7.71        0.82      5.10 o 
  11   3  18      629.29      683.88     30.17 o 
  13   3  18      201.79      183.61     11.13 o 
 -32   4  18       27.41       34.85      8.30 o 
 -30   4  18      297.37      320.77     12.27 o 
 -28   4  18      302.45      318.18     10.57 o 
 -26   4  18      547.87      595.88     13.81 o 
 -24   4  18       33.31       44.28      5.52 o 
 -22   4  18        8.69        2.69      3.87 o 
 -20   4  18        0.32       -0.71      3.38 o 
 -18   4  18        0.94        5.24      3.61 o 
 -16   4  18      337.87      365.57     10.93 o 
 -14   4  18      137.86      146.66      7.03 o 
 -12   4  18      221.49      228.33      8.02 o 
 -10   4  18      120.54      133.36      6.68 o 
  -8   4  18      175.78      180.22      7.38 o 
  -6   4  18        5.54        7.23      3.56 o 
  -4   4  18      182.06      181.67      7.50 o 
  -2   4  18      232.92      269.14      8.76 o 
   0   4  18       34.88       35.06      5.29 o 
   2   4  18       31.08       27.60      5.00 o 
   4   4  18       90.69       77.21      7.24 o 
   6   4  18      113.88      125.36      9.29 o 
   8   4  18      630.81      614.16     17.93 o 
  10   4  18     1004.08     1012.24     28.33 o 
  12   4  18      103.32      124.12     11.97 o 
 -31   5  18       30.93       25.15      7.30 o 
 -29   5  18        0.74        1.12      5.92 o 
 -27   5  18        3.31        4.76      4.92 o 
 -25   5  18       18.32       11.75      5.39 o 
 -23   5  18        5.57        1.85      4.69 o 
 -21   5  18      238.74      240.65     11.04 o 
 -19   5  18       76.22       65.61      7.46 o 
 -17   5  18        0.09        5.08      4.35 o 
 -15   5  18      268.80      271.31     10.99 o 
 -13   5  18      373.43      391.00     12.78 o 
 -11   5  18      492.74      529.42     13.57 o 
  -9   5  18        1.13        6.73      4.01 o 
  -7   5  18       32.19       23.31      4.13 o 
  -5   5  18      123.25      132.15      6.85 o 
  -3   5  18      816.47      808.29     14.99 o 
  -1   5  18        2.80        6.84      3.85 o 
   1   5  18      172.89      183.71      7.92 o 
   3   5  18       27.41       22.48      6.03 o 
   5   5  18      304.96      280.11     12.46 o 
   7   5  18        2.16        5.14      5.42 o 
   9   5  18      117.95      107.99     10.45 o 
  11   5  18      430.82      466.56     24.30 o 
 -30   6  18       51.70       39.03      9.82 o 
 -28   6  18       26.91       23.09      7.24 o 
 -26   6  18      668.67      719.15     19.51 o 
 -24   6  18      213.13      220.98     10.88 o 
 -22   6  18      166.43      178.54      9.73 o 
 -20   6  18        0.96        8.40      5.10 o 
 -18   6  18       77.67       63.27      9.63 o 
 -16   6  18       29.36       27.98      6.23 o 
 -14   6  18      363.83      363.89     12.58 o 
 -12   6  18      308.11      316.40     11.89 o 
 -10   6  18      112.92      106.24      8.01 o 
  -8   6  18       15.74        8.79      4.40 o 
  -6   6  18       67.11       52.53      6.11 o 
  -4   6  18       19.91       13.47      4.78 o 
  -2   6  18       18.08       10.41      5.82 o 
   0   6  18        3.61        1.53      4.11 o 
   2   6  18       45.91       52.58      5.86 o 
   4   6  18       80.07       80.64      8.19 o 
   6   6  18       19.30       10.71      6.27 o 
   8   6  18      356.41      358.73     15.71 o 
  10   6  18        0.10        3.08      6.71 o 
 -27   7  18        2.93       -0.73      6.22 o 
 -25   7  18      263.84      278.02     14.82 o 
 -23   7  18       16.22       18.81      6.92 o 
 -21   7  18       18.37       15.79      6.60 o 
 -19   7  18        8.71        0.07      5.31 o 
 -17   7  18       44.86       42.16     10.23 o 
 -15   7  18       58.14       41.86      8.18 o 
 -13   7  18       38.51       38.03      6.76 o 
 -11   7  18       31.29       28.24      5.82 o 
  -9   7  18       40.84       34.14      5.94 o 
  -7   7  18       47.13       43.19      6.54 o 
  -5   7  18       34.37       37.93      5.84 o 
  -3   7  18       21.13       22.32      5.86 o 
  -1   7  18      599.17      657.98     18.39 o 
   1   7  18      416.79      418.23     14.47 o 
   3   7  18       62.28       59.59      6.41 o 
   5   7  18        5.57        3.85      5.42 o 
   7   7  18        3.98       10.60      8.22 o 
 -24   8  18       69.69       69.98     14.79 o 
 -22   8  18      646.26      670.42     21.51 o 
 -20   8  18      168.89      163.67     12.18 o 
 -18   8  18        1.47       -0.47      5.76 o 
 -16   8  18        2.92        5.59      5.35 o 
 -14   8  18       11.18       11.91      5.82 o 
 -12   8  18       32.34       26.75      6.55 o 
 -10   8  18      190.62      193.70     10.30 o 
  -8   8  18      366.01      367.95     13.58 o 
  -6   8  18        0.11       -1.22      4.83 o 
  -4   8  18      130.26      162.57      9.73 o 
  -2   8  18       13.85       15.85      5.01 o 
   0   8  18        3.40        7.20      5.66 o 
   2   8  18       55.88       58.98      8.00 o 
   4   8  18       21.93       25.98      7.04 o 
   6   8  18        3.15       10.85      7.01 o 
 -21   9  18       39.07       36.72      7.92 o 
 -19   9  18        1.78        3.38      6.45 o 
 -17   9  18        8.85        5.05      8.37 o 
 -15   9  18        0.19        8.95      6.52 o 
 -13   9  18       28.20       32.01      6.89 o 
 -11   9  18       43.50       41.73      7.26 o 
  -9   9  18       92.88      104.82     11.54 o 
  -7   9  18       57.57       50.99      9.80 o 
  -5   9  18       20.16       12.36      7.09 o 
  -3   9  18      232.71      220.72     15.56 o 
  -1   9  18       11.51       -1.53      9.07 o 
   1   9  18        0.45        8.99      7.83 o 
 -14  10  18       50.65       57.58      8.04 o 
 -12  10  18      148.34      134.27     13.49 o 
 -10  10  18        0.05        2.86      7.60 o 
  -8  10  18       32.49       16.87     12.43 o 
  -6  10  18      443.08      445.15     23.95 o 
 -33   1  19      502.29      521.23     46.13 o 
 -31   1  19      434.14      489.95     15.12 o 
 -29   1  19       99.94       87.68      8.16 o 
 -27   1  19        3.58       -3.43      4.07 o 
 -25   1  19       30.00       18.22      4.73 o 
 -23   1  19        2.06        2.95      3.80 o 
 -21   1  19       84.38      104.03      7.06 o 
 -19   1  19      312.34      328.97      9.49 o 
 -17   1  19       61.21       65.06      4.56 o 
 -15   1  19      111.50      122.12      6.40 o 
 -13   1  19       24.32       21.26      3.78 o 
 -11   1  19       35.21       41.05      4.22 o 
  -9   1  19       86.52       66.27      4.79 o 
  -7   1  19      819.80      920.90     15.29 o 
  -5   1  19       35.02       40.54      4.38 o 
  -3   1  19       18.97       20.51      3.80 o 
  -1   1  19       30.05       24.74      4.06 o 
   1   1  19      176.51      170.78      7.02 o 
   3   1  19       14.33       21.61      4.17 o 
   5   1  19     1690.16     1776.39     23.66 o 
   7   1  19     1023.26     1063.36     20.11 o 
   9   1  19       85.87       95.42      7.18 o 
  11   1  19        0.53        7.26      4.81 o 
  13   1  19       83.96       65.94      9.01 o 
 -32   2  19       80.02       70.98     12.58 o 
 -30   2  19      807.54      937.52     23.54 o 
 -28   2  19       21.46       11.78      5.17 o 
 -26   2  19       52.30       48.01      5.32 o 
 -24   2  19      420.71      450.78     11.89 o 
 -22   2  19      272.97      291.89      8.41 o 
 -20   2  19        5.57        3.00      3.15 o 
 -18   2  19        2.97        2.08      3.06 o 
 -16   2  19        0.24       -3.67      2.93 o 
 -14   2  19      146.83      154.03      6.45 o 
 -12   2  19       12.17       12.07      3.43 o 
 -10   2  19       41.23       33.08      4.11 o 
  -8   2  19       53.74       60.45      6.92 o 
  -6   2  19       92.85       94.54      5.70 o 
  -4   2  19      440.70      478.06     10.72 o 
  -2   2  19      258.67      287.89      8.85 o 
   0   2  19        0.15        0.52      3.76 o 
   2   2  19     1380.79     1469.17     24.21 o 
   4   2  19      872.50      904.53     18.47 o 
   6   2  19       14.56       27.32      5.40 o 
   8   2  19      112.72      124.73      9.52 o 
  10   2  19       85.87       87.37      7.41 o 
  12   2  19      234.56      253.39     11.43 o 
 -31   3  19       24.14       15.56      6.87 o 
 -29   3  19      222.16      229.68     13.24 o 
 -27   3  19       76.04       72.93      7.37 o 
 -25   3  19       75.93       78.16      5.79 o 
 -23   3  19      142.11      145.69      6.46 o 
 -21   3  19      466.53      502.66      9.71 o 
 -19   3  19      249.17      288.91      7.34 o 
 -17   3  19      248.86      248.68      7.18 o 
 -15   3  19        2.76        4.51      3.16 o 
 -13   3  19      440.94      496.02     10.75 o 
 -11   3  19       77.02       76.43      4.90 o 
  -9   3  19      263.85      270.55      7.90 o 
  -7   3  19      264.48      258.27      9.87 o 
  -5   3  19      470.16      511.65     12.44 o 
  -3   3  19      365.13      367.72     15.59 o 
  -1   3  19      180.59      165.93      8.58 o 
   1   3  19      128.11      152.40      9.41 o 
   3   3  19      231.93      240.18     10.18 o 
   5   3  19      125.10      127.72      8.51 o 
   7   3  19      483.26      485.67     18.85 o 
   9   3  19      863.20      878.34     20.34 o 
  11   3  19      223.42      215.88     13.64 o 
 -30   4  19       76.49       61.47      7.30 o 
 -28   4  19      426.75      496.06     13.83 o 
 -26   4  19     1110.81     1205.55     20.59 o 
 -24   4  19       38.82       41.99      5.59 o 
 -22   4  19      512.68      580.75     13.65 o 
 -20   4  19       16.68       12.41      4.21 o 
 -18   4  19      422.49      478.74     12.23 o 
 -16   4  19        0.36       -2.28      3.78 o 
 -14   4  19       48.27       55.78      6.33 o 
 -12   4  19        6.81        0.98      3.56 o 
 -10   4  19      515.05      515.63     11.93 o 
  -8   4  19      233.81      231.67      8.49 o 
  -6   4  19        5.29        6.59      3.81 o 
  -4   4  19       13.00        9.72      4.27 o 
  -2   4  19        1.29        0.98      4.34 o 
   0   4  19      447.80      472.44     13.24 o 
   2   4  19        4.87        6.76      4.45 o 
   4   4  19        7.49        9.83      5.45 o 
   6   4  19      170.51      158.36      9.69 o 
   8   4  19       27.33       25.60      6.34 o 
  10   4  19       15.70       15.61      6.67 o 
 -29   5  19      359.54      405.70     16.75 o 
 -27   5  19        2.61        6.82      5.24 o 
 -25   5  19        6.51        9.64      5.62 o 
 -23   5  19      385.36      374.84     13.15 o 
 -21   5  19       48.05       33.64      7.85 o 
 -19   5  19        3.70        4.07      5.31 o 
 -17   5  19      109.22      137.79      8.82 o 
 -15   5  19       22.95       29.51      5.78 o 
 -13   5  19      207.16      216.16     13.44 o 
 -11   5  19      280.26      282.83     10.80 o 
  -9   5  19       75.45       78.27      6.00 o 
  -7   5  19        0.99       -3.27      3.39 o 
  -5   5  19       35.69       25.71      4.63 o 
  -3   5  19      114.04       86.44      6.20 o 
  -1   5  19        4.19        2.91      4.35 o 
   1   5  19       60.82       57.46      6.76 o 
   3   5  19       46.59       48.10      6.76 o 
   5   5  19        8.05        6.69      5.39 o 
   7   5  19      260.15      261.79     16.11 o 
   9   5  19        0.45       -0.17      6.55 o 
 -28   6  19      103.09      109.87     10.78 o 
 -26   6  19      280.38      274.80     14.48 o 
 -24   6  19      130.22      122.37     12.30 o 
 -22   6  19      269.09      259.17     14.18 o 
 -20   6  19       33.45       32.94      6.85 o 
 -18   6  19        3.54        0.23      5.22 o 
 -16   6  19       99.79       89.85      9.36 o 
 -14   6  19       34.40       37.81      6.18 o 
 -12   6  19       96.33       83.76      7.79 o 
 -10   6  19       61.94       62.82      6.99 o 
  -8   6  19      100.14       82.10      7.21 o 
  -6   6  19       88.18       93.53      7.54 o 
  -4   6  19      203.34      217.66     10.17 o 
  -2   6  19       33.67       31.28      5.19 o 
   0   6  19      150.47      148.65      7.90 o 
   2   6  19       75.18       57.73      7.24 o 
   4   6  19        4.62        0.64      5.76 o 
   6   6  19       73.18       76.39      9.62 o 
   8   6  19       62.77       57.57      9.06 o 
 -25   7  19      269.98      300.65     15.30 o 
 -23   7  19       21.64        8.66      6.52 o 
 -21   7  19       18.34       16.71      6.98 o 
 -19   7  19        2.70        9.66      6.26 o 
 -17   7  19       26.03       24.42      6.49 o 
 -15   7  19        0.47        0.34      4.96 o 
 -13   7  19       10.50        6.88      5.63 o 
 -11   7  19      464.18      497.03     15.27 o 
  -9   7  19        4.73        1.41      4.83 o 
  -7   7  19       62.97       70.95      7.64 o 
  -5   7  19       19.48       26.54      5.62 o 
  -3   7  19        0.16        2.68      5.25 o 
  -1   7  19      297.26      287.54     12.72 o 
   1   7  19        0.98        4.27      5.36 o 
   3   7  19        5.88        6.48      5.61 o 
   5   7  19        9.10       13.02      7.03 o 
 -22   8  19      309.04      316.48     15.68 o 
 -20   8  19      187.72      226.03     13.89 o 
 -18   8  19       11.94        9.41      6.70 o 
 -16   8  19        0.10       10.08      6.51 o 
 -14   8  19       11.97       20.00      6.93 o 
 -12   8  19       54.11       59.20      8.60 o 
 -10   8  19        5.71        5.03      6.24 o 
  -8   8  19       13.60       12.94      6.05 o 
  -6   8  19      278.34      300.50     19.37 o 
  -4   8  19      126.59      143.89     11.65 o 
  -2   8  19       37.91       31.70      8.25 o 
   0   8  19       76.69       73.86      9.91 o 
   2   8  19        0.00        8.61      6.91 o 
 -17   9  19        8.72        4.06      8.77 o 
 -15   9  19        0.08       -6.55      5.84 o 
 -13   9  19        2.42       -0.72      6.18 o 
 -11   9  19        0.56       -2.10      6.09 o 
  -9   9  19        9.07       10.18      7.55 o 
  -7   9  19        2.94        8.69      6.85 o 
  -5   9  19       16.62       21.45      6.82 o 
 -32   0  20      105.70      133.05     22.82 o 
 -30   0  20      204.98      205.52     27.27 o 
 -28   0  20       31.12       27.27      9.81 o 
 -26   0  20      374.59      365.16     15.53 o 
 -24   0  20      130.28      145.36     10.70 o 
 -22   0  20      183.52      210.49     12.60 o 
 -20   0  20      517.91      566.14     19.46 o 
 -18   0  20       24.46       28.82      6.58 o 
 -16   0  20      705.58      719.32     19.75 o 
 -14   0  20      897.84      926.36     24.80 o 
 -12   0  20       21.03       22.59      6.57 o 
 -10   0  20      480.60      481.47     17.61 o 
  -8   0  20       16.32       17.51     12.43 o 
  -6   0  20      163.11      148.25     10.90 o 
  -4   0  20      437.55      409.93     16.15 o 
  -2   0  20       46.71       30.44      6.98 o 
   0   0  20       39.95       42.43      5.93 o 
   2   0  20     2577.27     2732.22     50.48 o 
   4   0  20     4197.25     4556.18     73.87 o 
   6   0  20       10.33        8.62      6.35 o 
   8   0  20      126.29      140.11     21.21 o 
  10   0  20      141.55      160.65     21.48 o 
 -31   1  20        8.19        0.33      6.15 o 
 -29   1  20        0.08       -3.61      4.68 o 
 -27   1  20       37.33       22.28      5.21 o 
 -25   1  20       40.24       39.72      5.68 o 
 -23   1  20        3.88        7.19      4.20 o 
 -21   1  20      244.65      253.06      9.02 o 
 -19   1  20      883.03      912.24     16.16 o 
 -17   1  20      222.13      234.39      8.46 o 
 -15   1  20       54.19       41.94      4.85 o 
 -13   1  20      190.33      203.76      7.21 o 
 -11   1  20      495.02      500.73     10.65 o 
  -9   1  20       47.72       39.78      4.99 o 
  -7   1  20      239.29      292.44      8.82 o 
  -5   1  20      123.32      134.98      6.58 o 
  -3   1  20       11.61        3.06      3.60 o 
  -1   1  20      126.92      130.53      6.63 o 
   1   1  20       14.37        6.45      3.81 o 
   3   1  20       69.14       68.36      6.58 o 
   5   1  20      113.38      101.24      7.32 o 
   7   1  20      305.51      347.42     11.66 o 
   9   1  20       67.41       59.17      6.45 o 
 -30   2  20      125.66      122.27     10.31 o 
 -28   2  20        3.12        0.66      5.97 o 
 -26   2  20      149.82      142.70      7.27 o 
 -24   2  20      133.78      131.69      6.89 o 
 -22   2  20      712.76      785.35     16.70 o 
 -20   2  20       48.42       50.69      4.63 o 
 -18   2  20      568.30      581.95     11.81 o 
 -16   2  20       26.18       25.39      4.18 o 
 -14   2  20       29.09       21.36      4.01 o 
 -12   2  20      364.64      395.57      9.71 o 
 -10   2  20      245.29      274.80      8.31 o 
  -8   2  20      343.98      343.14      9.52 o 
  -6   2  20        5.22        6.30      3.63 o 
  -4   2  20        1.05        3.31      3.47 o 
  -2   2  20      159.86      146.74      8.25 o 
   0   2  20     1268.51     1316.25     22.96 o 
   2   2  20        2.66        8.79      4.91 o 
   4   2  20      172.99      168.18     10.17 o 
   6   2  20      116.66      124.58      8.38 o 
   8   2  20        0.05        4.96      4.96 o 
  10   2  20        0.44       -1.75      4.91 o 
 -29   3  20        0.11       -5.03      6.12 o 
 -27   3  20       10.52       11.50      6.22 o 
 -25   3  20       77.23       82.28      6.01 o 
 -23   3  20      792.44      835.08     14.72 o 
 -21   3  20      614.05      607.81     11.14 o 
 -19   3  20        0.00       -0.67      3.20 o 
 -17   3  20        0.09       -2.99      3.35 o 
 -15   3  20      115.36      102.24      5.90 o 
 -13   3  20      127.55      159.72      8.11 o 
 -11   3  20       97.73      101.77      6.85 o 
  -9   3  20      421.01      415.34     14.83 o 
  -7   3  20      598.08      667.26     14.65 o 
  -5   3  20      139.81      152.32      8.44 o 
  -3   3  20       17.29       14.60      4.94 o 
  -1   3  20      430.93      459.00     13.25 o 
   1   3  20      443.73      438.52     13.14 o 
   3   3  20        1.25        1.73      4.61 o 
   5   3  20      123.96      127.64      8.54 o 
   7   3  20      208.78      215.86     11.11 o 
   9   3  20       51.33       51.01      7.28 o 
 -28   4  20      109.92      134.33      9.23 o 
 -26   4  20      286.16      311.13     11.49 o 
 -24   4  20       73.03       78.76      7.24 o 
 -22   4  20       87.17      109.73      7.87 o 
 -20   4  20       68.74       77.08      6.68 o 
 -18   4  20      143.81      166.21      9.68 o 
 -16   4  20      181.53      168.50      8.39 o 
 -14   4  20       46.15       57.54      5.63 o 
 -12   4  20      355.03      363.99     10.58 o 
 -10   4  20        0.08        1.71      3.92 o 
  -8   4  20        0.58        2.98      4.08 o 
  -6   4  20      134.69      117.70      9.55 o 
  -4   4  20      210.19      221.97      9.85 o 
  -2   4  20      169.10      146.76      8.74 o 
   0   4  20      266.78      280.46     11.00 o 
   2   4  20      259.89      258.45     11.64 o 
   4   4  20      185.74      197.44     11.24 o 
   6   4  20      119.42      118.14      9.13 o 
   8   4  20       59.51       61.30      7.48 o 
 -27   5  20      171.14      191.84     18.77 o 
 -25   5  20      326.77      355.98     14.14 o 
 -23   5  20      110.27      132.94     12.55 o 
 -21   5  20      117.21       99.85      9.89 o 
 -19   5  20        0.10        2.40      5.16 o 
 -17   5  20       46.61       38.45      6.47 o 
 -15   5  20      282.71      295.15     12.18 o 
 -13   5  20       51.22       35.21      5.40 o 
 -11   5  20       10.73       14.39      4.34 o 
  -9   5  20      128.29      102.83      6.74 o 
  -7   5  20       88.67       83.61      6.45 o 
  -5   5  20      524.49      539.81     13.95 o 
  -3   5  20      378.78      409.28     16.74 o 
  -1   5  20       10.00        7.49      4.98 o 
   1   5  20       79.35       69.69      7.18 o 
   3   5  20        8.03        9.37      5.54 o 
   5   5  20       29.25       25.96      6.43 o 
 -26   6  20      106.94      106.70     14.63 o 
 -24   6  20       25.82       38.23      7.95 o 
 -22   6  20      138.86      144.48     11.67 o 
 -20   6  20        4.09       10.30      6.37 o 
 -18   6  20        3.78       10.98      5.72 o 
 -16   6  20       83.34       97.98     11.15 o 
 -14   6  20       19.93       13.75      5.42 o 
 -12   6  20       38.21       13.28      5.60 o 
 -10   6  20       52.23       41.24      8.28 o 
  -8   6  20      329.00      352.82     12.52 o 
  -6   6  20       86.30       86.29      6.92 o 
  -4   6  20       18.90       16.02      4.79 o 
  -2   6  20      101.02       97.28      9.65 o 
   0   6  20        1.48        0.04      5.26 o 
   2   6  20        0.25        2.22      5.42 o 
   4   6  20       18.14       10.45      5.84 o 
 -23   7  20       16.35       15.03      8.63 o 
 -21   7  20       35.66       24.49      8.35 o 
 -19   7  20        1.77        5.18      6.14 o 
 -17   7  20       24.22       23.02      8.51 o 
 -15   7  20       34.99       18.88      6.96 o 
 -13   7  20       88.65       84.34      9.82 o 
 -11   7  20      197.95      224.78     14.19 o 
  -9   7  20       29.82       37.92      7.17 o 
  -7   7  20      399.67      440.32     15.03 o 
  -5   7  20       38.52       33.04      7.23 o 
  -3   7  20        6.34       11.04      6.46 o 
  -1   7  20        7.91        8.03      5.40 o 
   1   7  20       89.08       59.37      7.35 o 
 -18   8  20       46.15       33.47      7.96 o 
 -16   8  20        2.82        1.90      6.06 o 
 -14   8  20       35.17       34.93      7.85 o 
 -12   8  20        0.89        2.91      6.19 o 
 -10   8  20       42.04       27.86      8.73 o 
  -8   8  20        2.97        9.58      6.79 o 
  -6   8  20      209.65      235.88     14.41 o 
  -4   8  20      239.93      260.89     14.99 o 
 -29   1  21      101.27      103.82      7.94 o 
 -27   1  21        2.68        0.69      5.43 o 
 -25   1  21        7.42        9.10      4.74 o 
 -23   1  21      490.32      543.37     13.01 o 
 -21   1  21       58.24       67.46      6.06 o 
 -19   1  21     1147.15     1243.82     19.81 o 
 -17   1  21        4.24       13.10      4.44 o 
 -15   1  21      710.78      751.78     15.46 o 
 -13   1  21      165.78      183.47      8.32 o 
 -11   1  21      357.43      378.52     11.55 o 
  -9   1  21       27.10       34.69      4.65 o 
  -7   1  21       70.99       69.23      5.49 o 
  -5   1  21      101.54      106.90      6.32 o 
  -3   1  21        7.24        5.62      3.80 o 
  -1   1  21        5.17        2.78      3.74 o 
   1   1  21      434.88      455.98     14.00 o 
   3   1  21       21.57       26.64      5.64 o 
   5   1  21       70.26       64.26      6.83 o 
   7   1  21       36.84       43.95      5.83 o 
 -28   2  21        4.71        0.47      6.11 o 
 -26   2  21       41.52       25.28      5.47 o 
 -24   2  21        0.89       -0.01      3.85 o 
 -22   2  21      111.38      108.77      8.94 o 
 -20   2  21      682.87      765.74     15.16 o 
 -18   2  21       13.97        9.17      4.03 o 
 -16   2  21      257.49      288.83     12.08 o 
 -14   2  21      235.94      237.12      8.05 o 
 -12   2  21       90.86       95.56      5.98 o 
 -10   2  21        5.51        1.03      3.60 o 
  -8   2  21        0.25       -1.92      3.60 o 
  -6   2  21      303.22      299.28      9.19 o 
  -4   2  21       60.99       65.16      6.67 o 
  -2   2  21      262.51      263.51     10.48 o 
   0   2  21        8.48       11.87      5.14 o 
   2   2  21      861.73      905.29     19.09 o 
   4   2  21     1031.47     1121.70     23.16 o 
   6   2  21        4.38        3.80      4.91 o 
 -27   3  21       86.84       81.80     11.71 o 
 -25   3  21      215.05      210.84     17.22 o 
 -23   3  21       36.97       23.33      5.47 o 
 -21   3  21      157.72      164.01      7.70 o 
 -19   3  21        0.24        2.40      4.55 o 
 -17   3  21       18.03       16.68      5.02 o 
 -15   3  21      103.54      126.42      7.66 o 
 -13   3  21      251.80      243.66      9.47 o 
 -11   3  21       89.49       87.00      9.91 o 
  -9   3  21        9.41        1.47      4.13 o 
  -7   3  21      104.35      102.52     10.82 o 
  -5   3  21       31.30       33.80      5.69 o 
  -3   3  21       55.95       52.52      6.43 o 
  -1   3  21      315.10      363.91     12.40 o 
   1   3  21      184.68      191.09      9.87 o 
   3   3  21       30.45       32.72      6.11 o 
   5   3  21       53.13       54.74      6.84 o 
 -26   4  21        4.35        4.10      5.91 o 
 -24   4  21       82.79       92.15     21.00 o 
 -22   4  21      318.10      341.42     15.36 o 
 -20   4  21        2.90        6.03      4.51 o 
 -18   4  21      139.69      142.51     10.64 o 
 -16   4  21       27.44       32.52      7.70 o 
 -14   4  21       97.41       93.71      7.12 o 
 -12   4  21       96.37      100.63      7.25 o 
 -10   4  21        3.49        5.22      4.43 o 
  -8   4  21      227.79      249.93     10.05 o 
  -6   4  21       58.21       59.54      6.84 o 
  -4   4  21        6.73       13.02      5.20 o 
  -2   4  21      394.89      412.15     15.51 o 
   0   4  21      602.07      630.61     16.33 o 
   2   4  21        3.68       -0.42      4.99 o 
   4   4  21       30.67       28.86      7.65 o 
 -25   5  21      176.31      203.78     19.77 o 
 -23   5  21       13.57       10.99      6.87 o 
 -21   5  21        0.47       -0.20      6.08 o 
 -19   5  21      121.27      109.79      9.24 o 
 -17   5  21       40.62       40.93      5.91 o 
 -15   5  21       86.54       81.71      7.04 o 
 -13   5  21      187.23      186.57      9.23 o 
 -11   5  21        0.06        3.12      4.15 o 
  -9   5  21      125.29      128.74      7.68 o 
  -7   5  21        3.58        4.36      4.79 o 
  -5   5  21      235.27      207.45     10.30 o 
  -3   5  21      107.21      100.93      8.22 o 
  -1   5  21      754.08      757.50     18.05 o 
   1   5  21       85.72       79.13     10.52 o 
 -22   6  21        5.87        0.54      5.95 o 
 -20   6  21        0.13        5.43      6.12 o 
 -18   6  21        3.07        8.25      6.57 o 
 -16   6  21       24.10       16.65     10.77 o 
 -14   6  21        7.65        7.62      5.97 o 
 -12   6  21        0.01        5.87      5.75 o 
 -10   6  21       10.39        9.55      8.66 o 
  -8   6  21        0.11        3.03      4.68 o 
  -6   6  21      201.12      189.43      9.04 o 
  -4   6  21      605.62      616.59     16.39 o 
  -2   6  21      101.22       85.34     11.70 o 
   0   6  21      171.97      166.43     10.54 o 
 -17   7  21      202.10      196.56     13.30 o 
 -15   7  21       15.99       13.66      7.07 o 
 -13   7  21      175.80      154.70     16.98 o 
 -11   7  21       58.09       75.97      8.81 o 
  -9   7  21        0.56        2.42      5.96 o 
  -7   7  21       74.65       86.45      9.54 o 
  -5   7  21      995.26     1117.75     37.26 o 
 -26   0  22      101.30      105.31     22.31 o 
 -24   0  22      175.53      221.50     14.71 o 
 -22   0  22      446.33      484.33     17.76 o 
 -20   0  22      445.44      554.54     18.61 o 
 -18   0  22       52.35       74.50      9.18 o 
 -16   0  22     1033.77     1236.74     31.88 o 
 -14   0  22        5.90       -7.41      6.06 o 
 -12   0  22        4.46       -2.92      7.78 o 
 -10   0  22        5.56       -3.14      6.07 o 
  -8   0  22        4.57        5.52      6.44 o 
  -6   0  22      936.83     1018.33     27.62 o 
  -4   0  22       29.28       25.99      7.58 o 
  -2   0  22        0.87        6.89      6.47 o 
   0   0  22       57.54       41.57      8.40 o 
   2   0  22      311.98      341.07     15.56 o 
   4   0  22      367.06      389.25     27.97 o 
 -27   1  22      125.01      124.68     11.80 o 
 -25   1  22       61.53       85.16      8.44 o 
 -23   1  22        1.36        8.05      4.97 o 
 -21   1  22       28.33       25.88      5.13 o 
 -19   1  22      219.29      218.39      9.55 o 
 -17   1  22       13.69       10.41      4.89 o 
 -15   1  22      151.84      160.04      8.82 o 
 -13   1  22      295.18      280.48     12.22 o 
 -11   1  22      230.62      237.45      9.92 o 
  -9   1  22       61.79       57.03      6.28 o 
  -7   1  22        6.25        2.36      4.42 o 
  -5   1  22       29.17       23.40      5.24 o 
  -3   1  22       93.42       94.05      6.99 o 
  -1   1  22        0.00       -1.72      5.28 o 
   1   1  22       13.31       19.40      6.25 o 
   3   1  22       24.81       21.77      6.50 o 
 -26   2  22      102.99      103.45      7.69 o 
 -24   2  22        6.52       10.30      4.97 o 
 -22   2  22       50.34       46.09      6.54 o 
 -20   2  22        1.07        5.91      4.57 o 
 -18   2  22        9.98        5.55      4.60 o 
 -16   2  22       41.95       32.29      5.30 o 
 -14   2  22      580.39      624.59     12.72 o 
 -12   2  22      281.91      292.42      9.37 o 
 -10   2  22       69.18       69.09      7.18 o 
  -8   2  22        7.62        0.40      4.58 o 
  -6   2  22      232.20      217.78      9.83 o 
  -4   2  22       38.21       43.03      6.12 o 
  -2   2  22        0.12        3.96      4.87 o 
   0   2  22      624.12      644.76     16.13 o 
   2   2  22       59.97       64.56      6.99 o 
 -25   3  22       33.17       44.08     10.06 o 
 -23   3  22        6.21       15.62      7.46 o 
 -21   3  22       19.38       19.72      7.26 o 
 -19   3  22       28.46       15.26      5.10 o 
 -17   3  22       17.28       13.41      4.84 o 
 -15   3  22        7.45        6.74      4.66 o 
 -13   3  22       76.55       61.82      6.35 o 
 -11   3  22       16.09       19.94      5.39 o 
  -9   3  22       83.21       70.55      9.03 o 
  -7   3  22       25.66       27.82      5.60 o 
  -5   3  22       53.03       50.94      6.48 o 
  -3   3  22        0.26        1.48      4.94 o 
  -1   3  22      193.07      195.98     10.11 o 
   1   3  22       24.90       29.67      6.04 o 
 -24   4  22      178.80      174.68     11.10 o 
 -22   4  22       54.20       46.10      8.78 o 
 -20   4  22      114.42      112.37      8.75 o 
 -18   4  22       19.91       16.07      5.91 o 
 -16   4  22        2.66        3.59      4.82 o 
 -14   4  22        0.52        4.71      4.66 o 
 -12   4  22      345.82      355.06     11.85 o 
 -10   4  22       57.26       43.34      6.06 o 
  -8   4  22        1.41        3.02      4.76 o 
  -6   4  22        1.02        3.41      4.98 o 
  -4   4  22      402.71      433.84     14.92 o 
  -2   4  22      579.23      632.79     16.55 o 
   0   4  22        1.43        7.66      5.14 o 
 -21   5  22       24.12       27.99      6.36 o 
 -19   5  22       10.40        9.68      5.57 o 
 -17   5  22       24.42       17.58      6.09 o 
 -15   5  22       62.36       67.77      7.13 o 
 -13   5  22       42.23       42.34      6.91 o 
 -11   5  22      137.62      172.55      9.91 o 
  -9   5  22        4.37        8.14      5.37 o 
  -7   5  22      145.86      123.81     10.74 o 
  -5   5  22      940.26     1020.32     26.38 o 
  -3   5  22      122.73      121.98      8.88 o 
 -16   6  22      108.77      108.02     11.12 o 
 -14   6  22      226.60      241.44     14.36 o 
 -12   6  22      708.61      736.77     17.83 o 
 -10   6  22        8.30        8.52      5.36 o 
  -8   6  22      424.66      474.46     15.76 o 
 -23   1  23        2.64       -2.17      5.11 o 
 -21   1  23        0.55        7.75      5.28 o 
 -19   1  23      122.54      114.69      8.38 o 
 -17   1  23       12.62       19.49      5.72 o 
 -15   1  23       57.17       53.83      8.88 o 
 -13   1  23       30.95       28.74      5.90 o 
 -11   1  23       14.14       15.26      5.26 o 
  -9   1  23       59.12       53.34      7.55 o 
  -7   1  23       50.08       41.73      6.00 o 
  -5   1  23       46.92       42.01      8.81 o 
  -3   1  23      118.55      112.78     13.62 o 
  -1   1  23        4.72        5.96      5.65 o 
 -22   2  23       29.60       32.66      5.79 o 
 -20   2  23        1.70        0.09      5.03 o 
 -18   2  23      153.32      136.96      8.65 o 
 -16   2  23      230.96      271.39     10.29 o 
 -14   2  23       17.82       10.81      6.08 o 
 -12   2  23      151.35      157.01     11.17 o 
 -10   2  23       44.44       36.79      7.30 o 
  -8   2  23        0.45        4.44      5.77 o 
  -6   2  23        0.05        0.24      4.83 o 
  -4   2  23       21.68       22.12      5.75 o 
  -2   2  23      109.26      111.33      8.39 o 
 -21   3  23       42.47       34.91      8.17 o 
 -19   3  23        0.00       -4.35      6.48 o 
 -17   3  23       11.23       10.24      5.25 o 
 -15   3  23        5.59        7.78      5.01 o 
 -13   3  23       14.45       14.28      5.42 o 
 -11   3  23        6.07        6.92      4.97 o 
  -9   3  23        1.83       -0.11      4.85 o 
  -7   3  23      153.54      161.45      9.69 o 
  -5   3  23      137.13      136.94      8.97 o 
 -18   4  23       50.96       42.96      7.02 o 
 -16   4  23      454.77      535.97     16.20 o 
 -14   4  23      864.06      979.28     24.46 o 
 -12   4  23      447.35      491.51     14.75 o 
 -10   4  23        4.43       -0.62      4.69 o 
  -8   4  23       31.78       37.33      6.53 o 
 -16   0  24      269.75      286.23     16.34 o 
 -14   0  24        7.47        5.57      7.53 o 
 -12   0  24      143.18      135.19     12.68 o 
 -10   0  24      110.28      102.18     11.37 o 
 -15   1  24      108.06      102.25     10.34 o 
 -13   1  24       27.11       21.49      5.79 o 
 -11   1  24       47.26       42.68      8.28 o 
                                                 
